# Supplementary material for: Cytosporone B as a Biological Preservative: Purification, Fungicidal Activity and Mechanism of Action against Geotrichum citri-aurantii
Source: Biomolecules. 2019 Mar 29;9(4):125. doi: 10.3390/biom9040125 (PMC6523523; doi:10.3390/biom9040125)
Supplement: Supplementary file 1 [file biomolecules-09-00125-s001.zip]

Archive with 6 entries (5 files):
- biomolecules-462950-supplementary final/
- biomolecules-462950-supplementary final/Supplementary file 1.pdf
- biomolecules-462950-supplementary final/supplementary file 2.pdf
- biomolecules-462950-supplementary final/Supplementary file 3.pdf
- biomolecules-462950-supplementary final/supplementary file 4.xls
- biomolecules-462950-supplementary final/supplementary file 5.xls
