# Supplementary material for: Cytosporone B as a Biological Preservative: Purification, Fungicidal Activity and Mechanism of Action against Geotrichum citri-aurantii
Source: Biomolecules. 2019 Mar 29;9(4):125. doi: 10.3390/biom9040125 (PMC6523523; doi:10.3390/biom9040125)
Supplement: Supplementary file 1 [file biomolecules-09-00125-s001.zip › biomolecules-462950-supplementary final/supplementary file 4.xls]

## Sheet: biomarker
#ID	T02_count	T02_FPKM	T03_count	T03_FPKM	T04_count	T04_FPKM	T05_count	T05_FPKM	FDR	log2FC	regulated	COG_class	COG_class_annotation	GO_annotation	KEGG_annotation	KOG_class	KOG_class_annotation	Pfam_annotation	Swissprot_annotation	eggNOG_class	eggNOG_class_annotation	nr_annotation	GO_second_level_annotation	KEGG_pathway_annotation
c13991.graph_c0	0	0	0	0	32	0.89	88	2.36	0.0012844	Infinity	up	[E]	Amino acid transport and metabolism	Molecular Function: L-alanine:2-oxoglutarate aminotransferase activity (GO:0004021);; Cellular Component: vacuole (GO:0005773);; Cellular Component: peroxisome (GO:0005777);; Molecular Function: alanine-glyoxylate transaminase activity (GO:0008453);; Cellular Component: chloroplast stroma (GO:0009570);; Biological Process: photorespiration (GO:0009853);; Cellular Component: membrane (GO:0016020);…	K00814|4.34093e-143|mlr:MELLADRAFT_43385|hypothetical protein; K00814 alanine transaminase [EC:2.6.1.2] (A)	[E]	Amino acid transport and metabolism	Aminotransferase class I and II	Putative alanine aminotransferase GN=SPBC582.08 OS=Schizosaccharomyces pombe (strain 972 / ATCC 24843) PE=3 SV=1	E	Amino acid transport and metabolism	Os07g0108300 [Oryza sativa Japonica Group]	molecular function: catalytic activity (GO:0003824);; biological process: metabolic process (GO:0008152);; cellular component: cell (GO:0005623);; cellular component: organelle (GO:0043226);; cellular component: cell part (GO:0044464);; cellular component: organelle part (GO:0044422);; biological process: cellular process (GO:0009987);; cellular component: membrane (GO:0016020);; molecular functi…	Alanine, aspartate and glutamate metabolism (ko00250);; Carbon metabolism (ko01200);; 2-Oxocarboxylic acid metabolism (ko01210);; Biosynthesis of amino acids (ko01230)
c14152.graph_c3	433	10.59	484	11.29	1358	36.42	1247	32.19	2.07584e-07	1.51855	up	[R]	General function prediction only	--	--	[E]	Amino acid transport and metabolism	Carbon-nitrogen hydrolase	Probable hydrolase NIT2 GN=NIT2 OS=Saccharomyces cerevisiae (strain ATCC 204508 / S288c) PE=1 SV=1	E	Amino acid transport and metabolism	YALI0F29139p [Yarrowia lipolytica]	--	--
c14466.graph_c0	173946	2185.76	165262	1987.29	68732	944.47	54024	717.44	0.00885965	-1.46382	down	[E]	Amino acid transport and metabolism	Molecular Function: glutamate-ammonia ligase activity (GO:0004356);; Molecular Function: ATP binding (GO:0005524);; Cellular Component: cytoplasm (GO:0005737);; Biological Process: glutamine biosynthetic process (GO:0006542);;	K01915|0|yli:YALI0F00506g|YALI0F00506p; K01915 glutamine synthetase [EC:6.3.1.2] (A)	[E]	Amino acid transport and metabolism	Glutamine synthetase, catalytic domain;; Glutamine synthetase, beta-Grasp domain	Glutamine synthetase GN=GLN1 OS=Yarrowia lipolytica (strain CLIB 122 / E 150) PE=3 SV=1	E	Amino acid transport and metabolism	glutamine synthetase [Wickerhamomyces ciferrii]	molecular function: catalytic activity (GO:0003824);; biological process: metabolic process (GO:0008152);; molecular function: binding (GO:0005488);; cellular component: cell (GO:0005623);; cellular component: cell part (GO:0044464);; biological process: cellular process (GO:0009987);; biological process: single-organism process (GO:0044699)	Alanine, aspartate and glutamate metabolism (ko00250);; Arginine and proline metabolism (ko00330);; Glyoxylate and dicarboxylate metabolism (ko00630);; Nitrogen metabolism (ko00910);; Biosynthesis of amino acids (ko01230)
c14520.graph_c2	179	7.25	164	6.35	39	1.75	87	3.73	0.0100834	-1.4246	down	[E]	Amino acid transport and metabolism	Molecular Function: 4-aminobutyrate transaminase activity (GO:0003867);; Biological Process: gamma-aminobutyric acid catabolic process (GO:0009450);; Molecular Function: pyridoxal phosphate binding (GO:0030170);;	K13524|4.71641e-95|cthr:CTHT_0025770|4-aminobutyrate aminotransferase-like protein; K13524 4-aminobutyrate aminotransferase / (S)-3-amino-2-methylpropionate transaminase [EC:2.6.1.19 2.6.1.22] (A)	[E]	Amino acid transport and metabolism	Aminotransferase class-III	4-aminobutyrate aminotransferase GN=gatA OS=Emericella nidulans (strain FGSC A4 / ATCC 38163 / CBS 112.46 / NRRL PE=3 SV=1	E	Amino acid transport and metabolism	unnamed protein product [Kuraishia capsulata CBS 1993]	molecular function: catalytic activity (GO:0003824);; biological process: metabolic process (GO:0008152);; biological process: cellular process (GO:0009987);; biological process: single-organism process (GO:0044699);; molecular function: binding (GO:0005488)	Alanine, aspartate and glutamate metabolism (ko00250);; Valine, leucine and isoleucine degradation (ko00280);; beta-Alanine metabolism (ko00410);; Propanoate metabolism (ko00640);; Butanoate metabolism (ko00650)
c15171.graph_c0	2730	33.6	3267	38.47	6136	82.62	7064	92.02	4.74029e-06	1.15764	up	[E]	Amino acid transport and metabolism	Molecular Function: exopeptidase activity (GO:0008238);; Molecular Function: metal ion binding (GO:0046872);;	K14213|5.51018e-175|ago:AGOS_AGR008W|AGR008Wp; K14213 Xaa-Pro dipeptidase [EC:3.4.13.9] (A)	[R]	General function prediction only	Metallopeptidase family M24;; Aminopeptidase P, N-terminal domain	Uncharacterized peptidase YFR006W GN=YFR006W OS=Saccharomyces cerevisiae (strain ATCC 204508 / S288c) PE=1 SV=1	R	General function prediction only	Xaa-Pro dipeptidase [Wickerhamomyces ciferrii]	molecular function: catalytic activity (GO:0003824);; biological process: metabolic process (GO:0008152);; molecular function: binding (GO:0005488)	--
c15407.graph_c1	207	21.66	168	16.75	437	51.65	633	70.31	0.00339386	1.52033	up	[E]	Amino acid transport and metabolism	Molecular Function: 5-methyltetrahydropteroyltriglutamate-homocysteine S-methyltransferase activity (GO:0003871);; Molecular Function: zinc ion binding (GO:0008270);; Biological Process: methionine biosynthetic process (GO:0009086);; Cellular Component: cell surface (GO:0009986);; Cellular Component: hyphal cell wall (GO:0030446);; Biological Process: methylation (GO:0032259);; Biological Process…	K00549|1.25911e-72|spaa:SPAPADRAFT_59887|MET6; hypothetical protein; K00549 5-methyltetrahydropteroyltriglutamate--homocysteine methyltransferase [EC:2.1.1.14] (A)	[E]	Amino acid transport and metabolism	Cobalamin-independent synthase, Catalytic domain	5-methyltetrahydropteroyltriglutamate--homocysteine methyltransferase GN=MET6 OS=Candida albicans (strain SC5314 / ATCC MYA-2876) PE=1 SV=2	E	Amino acid transport and metabolism	5-methyltetrahydropteroyltriglutamate--homocysteine methyltransferase [Candida maltosa Xu316]	molecular function: catalytic activity (GO:0003824);; biological process: metabolic process (GO:0008152);; molecular function: binding (GO:0005488);; biological process: cellular process (GO:0009987);; biological process: single-organism process (GO:0044699);; cellular component: cell (GO:0005623);; cellular component: cell part (GO:0044464);; biological process: response to stimulus (GO:0050896)…	Cysteine and methionine metabolism (ko00270);; Selenocompound metabolism (ko00450);; Biosynthesis of amino acids (ko01230)
c15407.graph_c2	189	14.76	267	19.88	434	38	642	53.14	0.0153863	1.2695	up	[E]	Amino acid transport and metabolism	Molecular Function: 5-methyltetrahydropteroyltriglutamate-homocysteine S-methyltransferase activity (GO:0003871);; Molecular Function: zinc ion binding (GO:0008270);; Biological Process: methionine biosynthetic process (GO:0009086);; Cellular Component: cell surface (GO:0009986);; Cellular Component: hyphal cell wall (GO:0030446);; Biological Process: methylation (GO:0032259);; Biological Process…	K00549|6.61564e-120|sce:YER091C|MET6; 5-methyltetrahydropteroyltriglutamate-homocysteine S-methyltransferase (EC:2.1.1.14); K00549 5-methyltetrahydropteroyltriglutamate--homocysteine methyltransferase [EC:2.1.1.14] (A)	[E]	Amino acid transport and metabolism	Cobalamin-independent synthase, Catalytic domain;; Cobalamin-independent synthase, N-terminal domain	5-methyltetrahydropteroyltriglutamate--homocysteine methyltransferase GN=MET6 OS=Saccharomyces cerevisiae (strain ATCC 204508 / S288c) PE=1 SV=4	E	Amino acid transport and metabolism	5-methyltetrahydropteroyltriglutamate-homocysteine methyltransferase [Wickerhamomyces ciferrii]	molecular function: catalytic activity (GO:0003824);; biological process: metabolic process (GO:0008152);; molecular function: binding (GO:0005488);; biological process: cellular process (GO:0009987);; biological process: single-organism process (GO:0044699);; cellular component: cell (GO:0005623);; cellular component: cell part (GO:0044464);; biological process: response to stimulus (GO:0050896)…	Cysteine and methionine metabolism (ko00270);; Selenocompound metabolism (ko00450);; Biosynthesis of amino acids (ko01230)
c18393.graph_c1	111	5.14	170	7.45	381	19.62	317	15.66	0.00207908	1.33594	up	[E]	Amino acid transport and metabolism	--	--	[E]	Amino acid transport and metabolism	Prephenate dehydratase;; ACT domain;; Prephenate dehydratase	Putative prephenate dehydratase GN=PHA2 OS=Saccharomyces cerevisiae (strain ATCC 204508 / S288c) PE=1 SV=3	E	Amino acid transport and metabolism	hypothetical protein CLUG_04213 [Clavispora lusitaniae ATCC 42720]	--	--
c21657.graph_c0	20403	341.02	22898	366.1	7789	142.7	7073	125.03	8.35594e-08	-1.53056	down	[E]	Amino acid transport and metabolism	Molecular Function: 2-isopropylmalate synthase activity (GO:0003852);; Biological Process: leucine biosynthetic process (GO:0009098);;	K01649|0|yli:YALI0B07447g|YALI0B07447p; K01649 2-isopropylmalate synthase [EC:2.3.3.13] (A)	[E]	Amino acid transport and metabolism	HMGL-like;; LeuA allosteric (dimerisation) domain	2-isopropylmalate synthase GN=LEU4 OS=Saccharomyces cerevisiae (strain ATCC 204508 / S288c) PE=1 SV=1	E	Amino acid transport and metabolism	YALI0B07447p [Yarrowia lipolytica]	molecular function: catalytic activity (GO:0003824);; biological process: metabolic process (GO:0008152);; biological process: cellular process (GO:0009987);; biological process: single-organism process (GO:0044699)	Valine, leucine and isoleucine biosynthesis (ko00290);; Pyruvate metabolism (ko00620);; 2-Oxocarboxylic acid metabolism (ko01210);; Biosynthesis of amino acids (ko01230)
c21692.graph_c0	139	1.53	137	1.45	299	3.61	366	4.27	0.00329037	1.28122	up	[E]	Amino acid transport and metabolism	Biological Process: amino acid transmembrane transport (GO:0003333);; Molecular Function: amino acid transmembrane transporter activity (GO:0015171);; Cellular Component: integral component of membrane (GO:0016021);;	K16261|0|smp:SMAC_01174|hypothetical protein; K16261 yeast amino acid transporter (A)	[E]	Amino acid transport and metabolism	Amino acid permease;; Amino acid permease	General amino acid permease AGP3 GN=AGP3 OS=Saccharomyces cerevisiae (strain ATCC 204508 / S288c) PE=1 SV=1	E	Amino acid transport and metabolism	hypothetical protein A1O1_04836 [Capronia coronata CBS 617.96]	biological process: cellular process (GO:0009987);; biological process: single-organism process (GO:0044699);; biological process: localization (GO:0051179);; molecular function: transporter activity (GO:0005215);; cellular component: membrane (GO:0016020);; cellular component: membrane part (GO:0044425)	--
c21902.graph_c0	0	0	0	0	82	0.79	165	1.52	1.84592e-06	Infinity	up	[E]	Amino acid transport and metabolism	Cellular Component: mitochondrion (GO:0005739);; Biological Process: glutamine metabolic process (GO:0006541);; Biological Process: response to light stimulus (GO:0009416);; Cellular Component: chloroplast stroma (GO:0009570);; Biological Process: photorespiration (GO:0009853);; Cellular Component: chloroplast envelope (GO:0009941);; Cellular Component: membrane (GO:0016020);; Molecular Function:…	K00264|0|nfi:NFIA_017350|glutamate synthase Glt1, putative; K00264 glutamate synthase (NADPH/NADH) [EC:1.4.1.13 1.4.1.14] (A)	[E]	Amino acid transport and metabolism	Conserved region in glutamate synthase;; Glutamine amidotransferases class-II;; Glutamate synthase central domain;; GXGXG motif	Putative glutamate synthase [NADPH] GN=glt1 OS=Schizosaccharomyces pombe (strain 972 / ATCC 24843) PE=2 SV=1	E	Amino acid transport and metabolism	RecName: Full=Ferredoxin-dependent glutamate synthase, chloroplastic; AltName: Full=Fd-GOGAT; Flags: Precursor [Oryza sativa Japonica Group]	cellular component: cell (GO:0005623);; cellular component: organelle (GO:0043226);; cellular component: cell part (GO:0044464);; biological process: metabolic process (GO:0008152);; biological process: cellular process (GO:0009987);; biological process: single-organism process (GO:0044699);; biological process: response to stimulus (GO:0050896);; cellular component: organelle part (GO:0044422);;…	Alanine, aspartate and glutamate metabolism (ko00250);; Nitrogen metabolism (ko00910);; Biosynthesis of amino acids (ko01230)
c23007.graph_c0	55	2.37	110	4.53	0	0	0	0	2.81755e-08	#NAME?	down	[R]	General function prediction only	--	--	[E]	Amino acid transport and metabolism	Carbon-nitrogen hydrolase	Probable hydrolase nit2 GN=nit2 OS=Schizosaccharomyces pombe (strain 972 / ATCC 24843) PE=3 SV=1	E	Amino acid transport and metabolism	hypothetical protein POPTR_0008s04680g [Populus trichocarpa]	--	--
c23534.graph_c0	0	0	1	0.04	29	1.13	67	2.59	0.00101309	6.69478	up	[E]	Amino acid transport and metabolism	Molecular Function: serine-pyruvate transaminase activity (GO:0004760);; Cellular Component: peroxisome (GO:0005777);; Cellular Component: plasma membrane (GO:0005886);; Biological Process: water transport (GO:0006833);; Molecular Function: alanine-glyoxylate transaminase activity (GO:0008453);; Cellular Component: chloroplast stroma (GO:0009570);; Biological Process: response to salt stress (GO:…	K00830|1.68731e-40|spaa:SPAPADRAFT_143334|hypothetical protein; K00830 alanine-glyoxylate transaminase / serine-glyoxylate transaminase / serine-pyruvate transaminase [EC:2.6.1.44 2.6.1.45 2.6.1.51] (A)	[R]	General function prediction only	Aminotransferase class-V	Alanine--glyoxylate aminotransferase 1 GN=AGX1 OS=Saccharomyces cerevisiae (strain ATCC 204508 / S288c) PE=1 SV=1	E	Amino acid transport and metabolism	Os08g0502700 [Oryza sativa Japonica Group]	molecular function: catalytic activity (GO:0003824);; biological process: metabolic process (GO:0008152);; cellular component: cell (GO:0005623);; cellular component: organelle (GO:0043226);; cellular component: cell part (GO:0044464);; cellular component: membrane (GO:0016020);; biological process: single-organism process (GO:0044699);; biological process: localization (GO:0051179);; cellular co…	Alanine, aspartate and glutamate metabolism (ko00250);; Glycine, serine and threonine metabolism (ko00260);; Glyoxylate and dicarboxylate metabolism (ko00630);; Methane metabolism (ko00680);; Carbon metabolism (ko01200);; Peroxisome (ko04146)
c23875.graph_c0	213	7.51	240	7.54	103	3.71	94	3.19	0.0168621	-1.18884	down	[E]	Amino acid transport and metabolism	--	K14262|5.33669e-176|tml:GSTUM_00003554001|hypothetical protein; K14262 di- and tripeptidase [EC:3.4.-.-] (A)	[E]	Amino acid transport and metabolism	Peptidase family M20/M25/M40;; Peptidase dimerisation domain	Probable di- and tripeptidase DUG2 GN=DUG2 OS=Saccharomyces cerevisiae (strain ATCC 204508 / S288c) PE=1 SV=1	E	Amino acid transport and metabolism	putative WD repeat-containing protein [Wickerhamomyces ciferrii]	--	--
c24611.graph_c0	26	0.88	39	1.33	0	0	0	0	1.22747e-09	#NAME?	down	[E]	Amino acid transport and metabolism	Molecular Function: L-aspartate:2-oxoglutarate aminotransferase activity (GO:0004069);; Cellular Component: cytosol (GO:0005829);; Biological Process: biosynthetic process (GO:0009058);; Molecular Function: pyridoxal phosphate binding (GO:0030170);; Molecular Function: L-phenylalanine:2-oxoglutarate aminotransferase activity (GO:0080130);;	--	[E]	Amino acid transport and metabolism	Aminotransferase class I and II;; Cys/Met metabolism PLP-dependent enzyme	Probable kynurenine--oxoglutarate transaminase BNA3 GN=BNA3 OS=Saccharomyces cerevisiae (strain ATCC 204508 / S288c) PE=1 SV=1	E	Amino acid transport and metabolism	PREDICTED: katanin p60 ATPase-containing subunit A1-like [Malus domestica]	molecular function: catalytic activity (GO:0003824);; biological process: metabolic process (GO:0008152);; cellular component: cell (GO:0005623);; cellular component: cell part (GO:0044464);; molecular function: binding (GO:0005488)	--
c24703.graph_c0	33	1.04	47	1.41	0	0	0	0	7.58311e-10	#NAME?	down	[E]	Amino acid transport and metabolism	Molecular Function: L-aspartate:2-oxoglutarate aminotransferase activity (GO:0004069);; Biological Process: cellular amino acid metabolic process (GO:0006520);; Biological Process: biosynthetic process (GO:0009058);; Molecular Function: pyridoxal phosphate binding (GO:0030170);; Molecular Function: L-phenylalanine:2-oxoglutarate aminotransferase activity (GO:0080130);;	K14455|1.56961e-160|uma:UM00595.1|hypothetical protein; K14455 aspartate aminotransferase, mitochondrial [EC:2.6.1.1] (A)	[E]	Amino acid transport and metabolism	Aminotransferase class I and II	Aspartate aminotransferase, mitochondrial (Precursor) GN=SPBC725.01 OS=Schizosaccharomyces pombe (strain 972 / ATCC 24843) PE=3 SV=1	E	Amino acid transport and metabolism	Aspartate aminotransferase 3 [Theobroma cacao]	molecular function: catalytic activity (GO:0003824);; biological process: metabolic process (GO:0008152);; biological process: cellular process (GO:0009987);; biological process: single-organism process (GO:0044699);; molecular function: binding (GO:0005488)	Alanine, aspartate and glutamate metabolism (ko00250);; Cysteine and methionine metabolism (ko00270);; Arginine and proline metabolism (ko00330);; Tyrosine metabolism (ko00350);; Phenylalanine metabolism (ko00360);; Phenylalanine, tyrosine and tryptophan biosynthesis (ko00400);; Carbon metabolism (ko01200);; 2-Oxocarboxylic acid metabolism (ko01210);; Biosynthesis of amino acids (ko01230)
c24950.graph_c0	266	10.91	547	21.44	0	0	0	0	5.47555e-11	#NAME?	down	[E]	Amino acid transport and metabolism	Cellular Component: plasma membrane (GO:0005886);; Biological Process: response to auxin (GO:0009733);; Biological Process: response to aluminum ion (GO:0010044);;	K01953|6.87837e-07|fgr:FG09934.1|hypothetical protein; K01953 asparagine synthase (glutamine-hydrolysing) [EC:6.3.5.4] (A)	--	--	Aluminium induced protein;; Glutamine amidotransferase domain;; Glutamine amidotransferase domain	--	S	Function unknown	aluminum-induced protein [Codonopsis lanceolata]	cellular component: cell (GO:0005623);; cellular component: membrane (GO:0016020);; cellular component: cell part (GO:0044464);; biological process: response to stimulus (GO:0050896)	Alanine, aspartate and glutamate metabolism (ko00250)
c25118.graph_c0	29	1.13	26	0.97	0	0	0	0	1.7025e-09	#NAME?	down	[E]	Amino acid transport and metabolism	Molecular Function: serine-type carboxypeptidase activity (GO:0004185);; Biological Process: proteolysis (GO:0006508);;	--	[OE]	--	Serine carboxypeptidase	Pheromone-processing carboxypeptidase KEX1 (Precursor) GN=KEX1 OS=Phaeosphaeria nodorum (strain SN15 / ATCC MYA-4574 / FGSC 10173) PE=3 SV=1	O	Posttranslational modification, protein turnover, chaperones	PREDICTED: serine carboxypeptidase-like 25 [Pyrus x bretschneideri]	molecular function: catalytic activity (GO:0003824);; biological process: metabolic process (GO:0008152)	--
c25258.graph_c1	24	0.64	47	1.55	0	0	0	0	7.72386e-07	#NAME?	down	[EH]	--	Molecular Function: magnesium ion binding (GO:0000287);; Molecular Function: acetolactate synthase activity (GO:0003984);; Biological Process: isoleucine biosynthetic process (GO:0009097);; Biological Process: valine biosynthetic process (GO:0009099);; Cellular Component: chloroplast (GO:0009507);; Molecular Function: thiamine pyrophosphate binding (GO:0030976);; Molecular Function: flavin adenin…	K01652|1.29799e-144|spo:SPBP35G2.07|ilv1; acetolactate synthase catalytic subunit (EC:2.2.1.6); K01652 acetolactate synthase I/II/III large subunit [EC:2.2.1.6] (A)	[EH]	--	Thiamine pyrophosphate enzyme, N-terminal TPP binding domain;; Thiamine pyrophosphate enzyme, C-terminal TPP binding domain;; Thiamine pyrophosphate enzyme, central domain	Acetolactate synthase, mitochondrial (Precursor) GN=ilv1 OS=Schizosaccharomyces pombe (strain 972 / ATCC 24843) PE=3 SV=2	E	Amino acid transport and metabolism	PREDICTED: acetolactate synthase 1, chloroplastic [Sesamum indicum]	molecular function: binding (GO:0005488);; molecular function: catalytic activity (GO:0003824);; biological process: metabolic process (GO:0008152);; biological process: cellular process (GO:0009987);; biological process: single-organism process (GO:0044699);; cellular component: cell (GO:0005623);; cellular component: organelle (GO:0043226);; cellular component: cell part (GO:0044464)	Valine, leucine and isoleucine biosynthesis (ko00290);; Butanoate metabolism (ko00650);; C5-Branched dibasic acid metabolism (ko00660);; Pantothenate and CoA biosynthesis (ko00770);; 2-Oxocarboxylic acid metabolism (ko01210);; Biosynthesis of amino acids (ko01230)
c25385.graph_c0	67	3.51	95	4.63	1	0.04	0	0	1.04355e-10	-7.35503	down	[H]	Coenzyme transport and metabolism	Molecular Function: transaminase activity (GO:0008483);; Molecular Function: pyridoxal phosphate binding (GO:0030170);; Biological Process: tetrapyrrole biosynthetic process (GO:0033014);; Molecular Function: glutamate-1-semialdehyde 2,1-aminomutase activity (GO:0042286);;	K03283|3.68031e-174|gtr:GLOTRDRAFT_57271|heat shock protein HSS1; K03283 heat shock 70kDa protein 1/8 (A)	[E]	Amino acid transport and metabolism	Aminotransferase class-III;; Hsp70 protein;; Hydantoinase/oxoprolinase;; NAD-specific glutamate dehydrogenase	Heat shock 70 kDa protein 2 GN=HSP70-2 OS=Paracoccidioides lutzii (strain ATCC MYA-826 / Pb01) PE=2 SV=2	H	Coenzyme transport and metabolism	PREDICTED: glutamate-1-semialdehyde 2,1-aminomutase, chloroplastic-like [Citrus sinensis]	molecular function: catalytic activity (GO:0003824);; biological process: metabolic process (GO:0008152);; molecular function: binding (GO:0005488);; biological process: cellular process (GO:0009987)	Spliceosome (ko03040);; Protein processing in endoplasmic reticulum (ko04141);; Endocytosis (ko04144)
c25393.graph_c0	27	1.01	45	1.6	0	0	0	0	9.77445e-10	#NAME?	down	[E]	Amino acid transport and metabolism	Molecular Function: glutamate-ammonia ligase activity (GO:0004356);; Molecular Function: ATP binding (GO:0005524);; Cellular Component: cytoplasm (GO:0005737);; Biological Process: glutamine biosynthetic process (GO:0006542);; Biological Process: nitrogen fixation (GO:0009399);;	K01915|2.03455e-127|kaf:KAFR_0K02160|KAFR0K02160; hypothetical protein; K01915 glutamine synthetase [EC:6.3.1.2] (A)	[E]	Amino acid transport and metabolism	Glutamine synthetase, catalytic domain;; Glutamine synthetase, beta-Grasp domain	Glutamine synthetase GN=GLN1 OS=Candida glabrata (strain ATCC 2001 / CBS 138 / JCM 3761 / NBRC 0622 / PE=3 SV=1	E	Amino acid transport and metabolism	glutamine synthetase [Camellia sinensis]	molecular function: catalytic activity (GO:0003824);; biological process: metabolic process (GO:0008152);; molecular function: binding (GO:0005488);; cellular component: cell (GO:0005623);; cellular component: cell part (GO:0044464);; biological process: cellular process (GO:0009987);; biological process: single-organism process (GO:0044699)	Alanine, aspartate and glutamate metabolism (ko00250);; Arginine and proline metabolism (ko00330);; Glyoxylate and dicarboxylate metabolism (ko00630);; Nitrogen metabolism (ko00910);; Biosynthesis of amino acids (ko01230)
c25398.graph_c1	0	0	2	0.04	24	0.61	42	1.03	8.33924e-05	5.14953	up	--	--	Molecular Function: adenosylmethionine decarboxylase activity (GO:0004014);; Biological Process: S-adenosylmethioninamine biosynthetic process (GO:0006557);; Biological Process: spermine biosynthetic process (GO:0006597);; Biological Process: spermidine biosynthetic process (GO:0008295);; Cellular Component: chloroplast (GO:0009507);; Biological Process: embryo development (GO:0009790);;	K01611|5.39256e-52|wic:J056_003497|S-adenosylmethionine decarboxylase proenzyme; K01611 S-adenosylmethionine decarboxylase [EC:4.1.1.50] (A)	[T]	Signal transduction mechanisms	Adenosylmethionine decarboxylase;; S-adenosyl-l-methionine decarboxylase leader peptide	S-adenosylmethionine decarboxylase beta chain (Precursor) GN=spe2 OS=Schizosaccharomyces pombe (strain 972 / ATCC 24843) PE=2 SV=1	E	Amino acid transport and metabolism	OSJNBa0029H02.4 [Oryza sativa Japonica Group]	molecular function: catalytic activity (GO:0003824);; biological process: metabolic process (GO:0008152);; biological process: cellular process (GO:0009987);; biological process: single-organism process (GO:0044699);; cellular component: cell (GO:0005623);; cellular component: organelle (GO:0043226);; cellular component: cell part (GO:0044464);; biological process: multicellular organismal proces…	Cysteine and methionine metabolism (ko00270);; Arginine and proline metabolism (ko00330)
c25426.graph_c0	33	0.84	42	1.03	0	0	0	0	9.4418e-10	#NAME?	down	[E]	Amino acid transport and metabolism	Molecular Function: aminopeptidase activity (GO:0004177);; Cellular Component: cytoplasm (GO:0005737);; Biological Process: proteolysis (GO:0006508);; Molecular Function: metalloexopeptidase activity (GO:0008235);; Molecular Function: manganese ion binding (GO:0030145);;	K11142|6.4856e-68|mgl:MGL_1318|hypothetical protein; K11142 cytosol aminopeptidase [EC:3.4.11.1 3.4.11.5] (A)	[R]	General function prediction only	Cytosol aminopeptidase family, catalytic domain;; Cytosol aminopeptidase family, N-terminal domain	Cytosol aminopeptidase GN=ECU10_1770i OS=Encephalitozoon cuniculi (strain GB-M1) PE=1 SV=1	R	General function prediction only	PREDICTED: leucine aminopeptidase 1 [Vitis vinifera]	molecular function: catalytic activity (GO:0003824);; biological process: metabolic process (GO:0008152);; cellular component: cell (GO:0005623);; cellular component: cell part (GO:0044464);; molecular function: binding (GO:0005488)	Arginine and proline metabolism (ko00330);; Glutathione metabolism (ko00480)
c25557.graph_c0	832	21.65	425	10.53	33	0.95	54	1.5	0.00258295	-3.86094	down	[E]	Amino acid transport and metabolism	Biological Process: amino acid transmembrane transport (GO:0003333);; Molecular Function: amino acid transmembrane transporter activity (GO:0015171);; Cellular Component: integral component of membrane (GO:0016021);;	K16261|0|yli:YALI0C00451g|YALI0C00451p; K16261 yeast amino acid transporter (A)	[E]	Amino acid transport and metabolism	Amino acid permease;; Amino acid permease	Dicarboxylic amino acid permease GN=DIP5 OS=Saccharomyces cerevisiae (strain ATCC 204508 / S288c) PE=1 SV=1	E	Amino acid transport and metabolism	YALI0C00451p [Yarrowia lipolytica]	biological process: cellular process (GO:0009987);; biological process: single-organism process (GO:0044699);; biological process: localization (GO:0051179);; molecular function: transporter activity (GO:0005215);; cellular component: membrane (GO:0016020);; cellular component: membrane part (GO:0044425)	--
c25800.graph_c0	31	1.19	61	2	0	0	0	0	2.65113e-07	#NAME?	down	[R]	General function prediction only	Cellular Component: plasma membrane (GO:0005886);; Biological Process: nitrogen compound metabolic process (GO:0006807);; Molecular Function: cyanoalanine nitrilase activity (GO:0047427);;	K13035|1.42233e-108|dsq:DICSQDRAFT_95867|carbon-nitrogen hydrolase; K13035 beta-cyano-L-alanine hydratase/nitrilase [EC:3.5.5.4 4.2.1.65] (A)	[E]	Amino acid transport and metabolism	Carbon-nitrogen hydrolase	Putative nitrilase-like protein NIT1 GN=NIT1 OS=Saccharomyces cerevisiae (strain ATCC 204508 / S288c) PE=5 SV=1	E	Amino acid transport and metabolism	nitrilase [Camellia sinensis]	cellular component: cell (GO:0005623);; cellular component: membrane (GO:0016020);; cellular component: cell part (GO:0044464);; biological process: metabolic process (GO:0008152);; molecular function: catalytic activity (GO:0003824)	Cyanoamino acid metabolism (ko00460)
c25801.graph_c0	27	0.8	24	0.92	0	0	0	0	1.85052e-09	#NAME?	down	[C]	Energy production and conversion	Molecular Function: magnesium ion binding (GO:0000287);; Cellular Component: chloroplast stroma (GO:0009570);; Biological Process: L-methionine biosynthetic process from methylthioadenosine (GO:0019509);; Molecular Function: acireductone synthase activity (GO:0043874);; Molecular Function: methylthioribulose 1-phosphate dehydratase activity (GO:0046570);;	K08964|1.65113e-55|fme:FOMMEDRAFT_171470|Methylthioribulose-1-phosphate dehydratase; K08964 methylthioribulose-1-phosphate dehydratase [EC:4.2.1.109] (A)	[G]	Carbohydrate transport and metabolism	Class II Aldolase and Adducin N-terminal domain;; Haloacid dehalogenase-like hydrolase	Methylthioribulose-1-phosphate dehydratase {ECO:0000255|HAMAP-Rule:MF_03116} GN=PODANS_1_7680 OS=Podospora anserina (strain S / ATCC MYA-4624 / DSM 980 / FGSC 10383) PE=3 SV=1	E	Amino acid transport and metabolism	RecName: Full=Probable bifunctional methylthioribulose-1-phosphate dehydratase/enolase-phosphatase E1 1; Includes: RecName: Full=Methylthioribulose-1-phosphate dehydratase; Short=MTRu-1-P dehydratase; Includes: RecName: Full=Enolase-phosphatase E1; AltName: Full=2,3-diketo-5-methylthio-1-phosphopentane phosphatase [Vitis vinifera]	molecular function: binding (GO:0005488);; cellular component: cell (GO:0005623);; cellular component: organelle (GO:0043226);; cellular component: organelle part (GO:0044422);; cellular component: cell part (GO:0044464);; biological process: metabolic process (GO:0008152);; biological process: cellular process (GO:0009987);; biological process: single-organism process (GO:0044699);; molecular fu…	Cysteine and methionine metabolism (ko00270)
c25817.graph_c0	25	1.03	60	2.36	0	0	0	0	6.39217e-05	#NAME?	down	[E]	Amino acid transport and metabolism	Molecular Function: glycine hydroxymethyltransferase activity (GO:0004372);; Cellular Component: nucleus (GO:0005634);; Cellular Component: mitochondrial respiratory chain complex I (GO:0005747);; Cellular Component: mitochondrial matrix (GO:0005759);; Cellular Component: plasma membrane (GO:0005886);; Biological Process: L-serine metabolic process (GO:0006563);; Molecular Function: methyltransfe…	K00600|3.3782e-143|pgu:PGUG_05611|hypothetical protein; K00600 glycine hydroxymethyltransferase [EC:2.1.2.1] (A)	[E]	Amino acid transport and metabolism	Serine hydroxymethyltransferase	Putative serine hydroxymethyltransferase, mitochondrial (Precursor) GN=cbs-2 OS=Neurospora crassa (strain ATCC 24698 / 74-OR23-1A / CBS 708.71 / DSM PE=3 SV=2	E	Amino acid transport and metabolism	PREDICTED: serine hydroxymethyltransferase, mitochondrial isoform X2 [Nicotiana tomentosiformis]	molecular function: catalytic activity (GO:0003824);; biological process: metabolic process (GO:0008152);; cellular component: cell (GO:0005623);; cellular component: organelle (GO:0043226);; cellular component: cell part (GO:0044464);; cellular component: membrane (GO:0016020);; cellular component: macromolecular complex (GO:0032991);; cellular component: organelle part (GO:0044422);; cellular c…	Glycine, serine and threonine metabolism (ko00260);; Cyanoamino acid metabolism (ko00460);; Glyoxylate and dicarboxylate metabolism (ko00630);; One carbon pool by folate (ko00670);; Methane metabolism (ko00680);; Carbon metabolism (ko01200);; Biosynthesis of amino acids (ko01230)
c25956.graph_c0	24	0.67	45	1.21	0	0	0	0	1.69882e-07	#NAME?	down	[E]	Amino acid transport and metabolism	Molecular Function: serine-type carboxypeptidase activity (GO:0004185);; Cellular Component: vacuole (GO:0005773);; Cellular Component: cytosol (GO:0005829);; Biological Process: proteolysis (GO:0006508);;	--	[OE]	--	Serine carboxypeptidase;; Serine carboxypeptidase	Carboxypeptidase Y homolog A (Precursor) GN=CPYA OS=Sordaria macrospora (strain ATCC MYA-333 / DSM 997 / K(L3346) PE=3 SV=1	O	Posttranslational modification, protein turnover, chaperones	PREDICTED: serine carboxypeptidase-like [Eucalyptus grandis]	molecular function: catalytic activity (GO:0003824);; biological process: metabolic process (GO:0008152);; cellular component: cell (GO:0005623);; cellular component: organelle (GO:0043226);; cellular component: cell part (GO:0044464)	--
c25963.graph_c0	23	0.66	33	0.92	0	0	0	0	1.47839e-09	#NAME?	down	[E]	Amino acid transport and metabolism	Molecular Function: carboxypeptidase activity (GO:0004180);; Molecular Function: transferase activity (GO:0016740);;	K13289|5.57572e-30|ppa:PAS_chr3_0633|Putative serine type carboxypeptidase with a role in phytochelatin synthesis; K13289 cathepsin A (carboxypeptidase C) [EC:3.4.16.5] (A)	[OE]	--	Serine carboxypeptidase	Carboxypeptidase Y (Precursor) GN=cpy1 OS=Schizosaccharomyces pombe (strain 972 / ATCC 24843) PE=1 SV=1	E	Amino acid transport and metabolism	serine carboxypeptidase-like protein [Camellia sinensis]	molecular function: catalytic activity (GO:0003824);; biological process: metabolic process (GO:0008152)	--
c25968.graph_c0	28	2.69	66	2.83	0	0	0	0	3.36727e-05	#NAME?	down	[E]	Amino acid transport and metabolism	Molecular Function: spermidine synthase activity (GO:0004766);; Cellular Component: plasma membrane (GO:0005886);; Biological Process: spermidine biosynthetic process (GO:0008295);; Molecular Function: putrescine N-methyltransferase activity (GO:0030750);; Biological Process: methylation (GO:0032259);;	K00797|1.272e-97|spo:SPBC12C2.07c|spermidine synthase (predicted) (EC:2.5.1.16); K00797 spermidine synthase [EC:2.5.1.16] (A)	[E]	Amino acid transport and metabolism	Spermine/spermidine synthase;; Coatomer epsilon subunit;; TPR repeat;; Tetratricopeptide repeat;; Tetratricopeptide repeat;; Tetratricopeptide repeat;; Tetratricopeptide repeat	Spermidine synthase GN=SPBC12C2.07c OS=Schizosaccharomyces pombe (strain 972 / ATCC 24843) PE=3 SV=1	E	Amino acid transport and metabolism	Spermidine synthase 1 [Theobroma cacao]	molecular function: catalytic activity (GO:0003824);; biological process: metabolic process (GO:0008152);; cellular component: cell (GO:0005623);; cellular component: membrane (GO:0016020);; cellular component: cell part (GO:0044464);; biological process: cellular process (GO:0009987)	Cysteine and methionine metabolism (ko00270);; Arginine and proline metabolism (ko00330);; beta-Alanine metabolism (ko00410);; Glutathione metabolism (ko00480)
c25980.graph_c0	70	1.91	87	2.26	0	0	0	0	1.59199e-11	#NAME?	down	[H]	Coenzyme transport and metabolism	Biological Process: metabolic process (GO:0008152);; Molecular Function: transaminase activity (GO:0008483);; Molecular Function: pyridoxal phosphate binding (GO:0030170);;	--	[E]	Amino acid transport and metabolism	Aminotransferase class-III;; Aminotransferase class-III	Uncharacterized aminotransferase C1771.03c GN=SPBC1773.03c OS=Schizosaccharomyces pombe (strain 972 / ATCC 24843) PE=3 SV=1	E	Amino acid transport and metabolism	PREDICTED: probable gamma-aminobutyrate transaminase 3, mitochondrial [Nelumbo nucifera]	biological process: metabolic process (GO:0008152);; molecular function: catalytic activity (GO:0003824);; molecular function: binding (GO:0005488)	--
c25982.graph_c0	29	0.62	54	1.1	0	0	0	0	4.5231e-08	#NAME?	down	[E]	Amino acid transport and metabolism	Molecular Function: transporter activity (GO:0005215);; Biological Process: transport (GO:0006810);; Cellular Component: membrane (GO:0016020);;	--	[E]	Amino acid transport and metabolism	POT family	--	P	Inorganic ion transport and metabolism	nitrate transporter [Camellia sinensis]	molecular function: transporter activity (GO:0005215);; biological process: localization (GO:0051179);; cellular component: membrane (GO:0016020)	--
c26059.graph_c0	43	1.95	92	4.34	0	0	0	0	8.43042e-07	#NAME?	down	[E]	Amino acid transport and metabolism	Molecular Function: 3-dehydroquinate dehydratase activity (GO:0003855);; Molecular Function: shikimate 3-dehydrogenase (NADP+) activity (GO:0004764);; Biological Process: amino acid transport (GO:0006865);; Cellular Component: chloroplast stroma (GO:0009570);; Biological Process: embryo development ending in seed dormancy (GO:0009793);; Biological Process: shikimate metabolic process (GO:0019632)…	K13830|2.48753e-36|cput:CONPUDRAFT_147016|Pentafunctional AroM protein; K13830 pentafunctional AROM polypeptide [EC:4.2.3.4 4.2.1.10 1.1.1.25 2.7.1.71 2.5.1.19] (A)	[E]	Amino acid transport and metabolism	Type I 3-dehydroquinase;; Shikimate dehydrogenase substrate binding domain;; Shikimate / quinate 5-dehydrogenase;; NADP oxidoreductase coenzyme F420-dependent	Shikimate dehydrogenase {ECO:0000255|HAMAP-Rule:MF_03143} GN=PAS_chr3_0506 OS=Komagataella pastoris (strain GS115 / ATCC 20864) PE=3 SV=1	E	Amino acid transport and metabolism	PREDICTED: dehydroquinate dehydratase/shikimate:NADP oxidoreductase isoform X1 [Solanum lycopersicum]	molecular function: catalytic activity (GO:0003824);; biological process: metabolic process (GO:0008152);; biological process: single-organism process (GO:0044699);; biological process: localization (GO:0051179);; cellular component: cell (GO:0005623);; cellular component: organelle (GO:0043226);; cellular component: organelle part (GO:0044422);; cellular component: cell part (GO:0044464);; biolo…	Phenylalanine, tyrosine and tryptophan biosynthesis (ko00400);; Biosynthesis of amino acids (ko01230)
c26102.graph_c0	75	2.39	146	4.44	0	0	0	0	1.65326e-09	#NAME?	down	[E]	Amino acid transport and metabolism	Molecular Function: serine-pyruvate transaminase activity (GO:0004760);; Cellular Component: peroxisome (GO:0005777);; Cellular Component: plasma membrane (GO:0005886);; Biological Process: water transport (GO:0006833);; Molecular Function: alanine-glyoxylate transaminase activity (GO:0008453);; Cellular Component: chloroplast stroma (GO:0009570);; Biological Process: response to salt stress (GO:…	K00830|4.46904e-49|spaa:SPAPADRAFT_143334|hypothetical protein; K00830 alanine-glyoxylate transaminase / serine-glyoxylate transaminase / serine-pyruvate transaminase [EC:2.6.1.44 2.6.1.45 2.6.1.51] (A)	[R]	General function prediction only	Aminotransferase class-V	Alanine--glyoxylate aminotransferase 1 GN=AGX1 OS=Saccharomyces cerevisiae (strain ATCC 204508 / S288c) PE=1 SV=1	E	Amino acid transport and metabolism	PREDICTED: serine--glyoxylate aminotransferase [Nelumbo nucifera]	molecular function: catalytic activity (GO:0003824);; biological process: metabolic process (GO:0008152);; cellular component: cell (GO:0005623);; cellular component: organelle (GO:0043226);; cellular component: cell part (GO:0044464);; cellular component: membrane (GO:0016020);; biological process: single-organism process (GO:0044699);; biological process: localization (GO:0051179);; cellular co…	Alanine, aspartate and glutamate metabolism (ko00250);; Glycine, serine and threonine metabolism (ko00260);; Glyoxylate and dicarboxylate metabolism (ko00630);; Methane metabolism (ko00680);; Carbon metabolism (ko01200);; Peroxisome (ko04146)
c26203.graph_c1	27	1.17	62	2.51	0	0	0	0	2.35891e-05	#NAME?	down	[E]	Amino acid transport and metabolism	Molecular Function: L-tyrosine:2-oxoglutarate aminotransferase activity (GO:0004838);; Biological Process: cellular amino acid metabolic process (GO:0006520);; Biological Process: iron ion transport (GO:0006826);; Cellular Component: plastid (GO:0009536);; Biological Process: vitamin E biosynthetic process (GO:0010189);; Molecular Function: pyridoxal phosphate binding (GO:0030170);; Molecular Fun…	K00815|8.55656e-76|psq:PUNSTDRAFT_53871|tyrosine aminotransferas-like protein; K00815 tyrosine aminotransferase [EC:2.6.1.5] (A)	[E]	Amino acid transport and metabolism	Aminotransferase class I and II;; Beta-eliminating lyase;; Aminotransferase class-V	Probable alanine aminotransferase, mitochondrial (Precursor) GN=ALT1 OS=Saccharomyces cerevisiae (strain ATCC 204508 / S288c) PE=1 SV=1	E	Amino acid transport and metabolism	hypothetical protein POPTR_0011s11570g [Populus trichocarpa]	molecular function: catalytic activity (GO:0003824);; biological process: metabolic process (GO:0008152);; biological process: cellular process (GO:0009987);; biological process: single-organism process (GO:0044699);; biological process: localization (GO:0051179);; cellular component: cell (GO:0005623);; cellular component: organelle (GO:0043226);; cellular component: cell part (GO:0044464);; mol…	Ubiquinone and other terpenoid-quinone biosynthesis (ko00130);; Cysteine and methionine metabolism (ko00270);; Tyrosine metabolism (ko00350);; Phenylalanine metabolism (ko00360);; Phenylalanine, tyrosine and tryptophan biosynthesis (ko00400);; Biosynthesis of amino acids (ko01230)
c26230.graph_c0	212	5.44	341	8.39	0	0	0	0	1.99437e-21	#NAME?	down	--	--	Molecular Function: adenosylmethionine decarboxylase activity (GO:0004014);; Biological Process: S-adenosylmethioninamine biosynthetic process (GO:0006557);; Biological Process: spermine biosynthetic process (GO:0006597);; Biological Process: spermidine biosynthetic process (GO:0008295);; Molecular Function: arginine decarboxylase activity (GO:0008792);;	K01611|1.84874e-48|wic:J056_003497|S-adenosylmethionine decarboxylase proenzyme; K01611 S-adenosylmethionine decarboxylase [EC:4.1.1.50] (A)	[T]	Signal transduction mechanisms	Adenosylmethionine decarboxylase;; S-adenosyl-l-methionine decarboxylase leader peptide	S-adenosylmethionine decarboxylase beta chain (Precursor) GN=spe2 OS=Schizosaccharomyces pombe (strain 972 / ATCC 24843) PE=2 SV=1	E	Amino acid transport and metabolism	S-adenosylmethionine decarboxylase [Camellia sinensis]	molecular function: catalytic activity (GO:0003824);; biological process: metabolic process (GO:0008152);; biological process: cellular process (GO:0009987);; biological process: single-organism process (GO:0044699)	Cysteine and methionine metabolism (ko00270);; Arginine and proline metabolism (ko00330)
c26306.graph_c0	43	1.19	79	2.11	0	0	0	0	2.31669e-09	#NAME?	down	[E]	Amino acid transport and metabolism	Molecular Function: L-alanine:2-oxoglutarate aminotransferase activity (GO:0004021);; Cellular Component: vacuole (GO:0005773);; Cellular Component: peroxisome (GO:0005777);; Molecular Function: alanine-glyoxylate transaminase activity (GO:0008453);; Cellular Component: chloroplast stroma (GO:0009570);; Biological Process: photorespiration (GO:0009853);; Cellular Component: membrane (GO:0016020);…	K00814|1.51992e-151|cne:CNG01490|transaminase; K00814 alanine transaminase [EC:2.6.1.2] (A)	[E]	Amino acid transport and metabolism	Aminotransferase class I and II	Putative alanine aminotransferase GN=SPBC582.08 OS=Schizosaccharomyces pombe (strain 972 / ATCC 24843) PE=3 SV=1	E	Amino acid transport and metabolism	uncharacterized protein LOC100261274 [Vitis vinifera]	molecular function: catalytic activity (GO:0003824);; biological process: metabolic process (GO:0008152);; cellular component: cell (GO:0005623);; cellular component: organelle (GO:0043226);; cellular component: cell part (GO:0044464);; cellular component: organelle part (GO:0044422);; biological process: cellular process (GO:0009987);; cellular component: membrane (GO:0016020);; molecular functi…	Alanine, aspartate and glutamate metabolism (ko00250);; Carbon metabolism (ko01200);; 2-Oxocarboxylic acid metabolism (ko01210);; Biosynthesis of amino acids (ko01230)
c26321.graph_c0	65	1.86	100	2.73	0	0	0	0	1.00116e-11	#NAME?	down	[E]	Amino acid transport and metabolism	Molecular Function: glutamate-ammonia ligase activity (GO:0004356);; Molecular Function: ATP binding (GO:0005524);; Cellular Component: cytoplasm (GO:0005737);; Biological Process: glutamine biosynthetic process (GO:0006542);;	K01915|5.05705e-129|abv:AGABI2DRAFT135514|AGABI2DRAFT_135514; glutamine synthetase; K01915 glutamine synthetase [EC:6.3.1.2] (A)	[E]	Amino acid transport and metabolism	Glutamine synthetase, catalytic domain;; Glutamine synthetase, beta-Grasp domain	Glutamine synthetase GN=glnA OS=Agaricus bisporus (White button mushroom) PE=3 SV=1	E	Amino acid transport and metabolism	glutamine synthetase [Camellia sinensis]	molecular function: catalytic activity (GO:0003824);; biological process: metabolic process (GO:0008152);; molecular function: binding (GO:0005488);; cellular component: cell (GO:0005623);; cellular component: cell part (GO:0044464);; biological process: cellular process (GO:0009987);; biological process: single-organism process (GO:0044699)	Alanine, aspartate and glutamate metabolism (ko00250);; Arginine and proline metabolism (ko00330);; Glyoxylate and dicarboxylate metabolism (ko00630);; Nitrogen metabolism (ko00910);; Biosynthesis of amino acids (ko01230)
c26349.graph_c0	117	3.22	187	5.03	0	0	0	0	5.05569e-16	#NAME?	down	[Q]	Secondary metabolites biosynthesis, transport and catabolism	Molecular Function: homogentisate 1,2-dioxygenase activity (GO:0004411);; Cellular Component: cytosol (GO:0005829);; Biological Process: L-phenylalanine catabolic process (GO:0006559);; Biological Process: tyrosine catabolic process (GO:0006572);; Biological Process: fatty acid beta-oxidation (GO:0006635);; Biological Process: response to sucrose (GO:0009744);; Biological Process: response to fru…	K00451|4.01307e-118|afm:AFUA_2G04220|homogentisate 1,2-dioxygenase (HmgA) (EC:1.13.11.5); K00451 homogentisate 1,2-dioxygenase [EC:1.13.11.5] (A)	[E]	Amino acid transport and metabolism	homogentisate 1,2-dioxygenase;; homogentisate 1,2-dioxygenase	Homogentisate 1,2-dioxygenase GN=hmgA OS=Emericella nidulans (strain FGSC A4 / ATCC 38163 / CBS 112.46 / NRRL PE=2 SV=1	E	Amino acid transport and metabolism	PREDICTED: homogentisate 1,2-dioxygenase isoform X3 [Sesamum indicum]	molecular function: catalytic activity (GO:0003824);; biological process: metabolic process (GO:0008152);; biological process: single-organism process (GO:0044699);; cellular component: cell (GO:0005623);; cellular component: cell part (GO:0044464);; biological process: cellular process (GO:0009987);; biological process: response to stimulus (GO:0050896);; biological process: localization (GO:005…	Tyrosine metabolism (ko00350)
c26461.graph_c0	55	1.32	101	2.9	0	0	0	0	5.9678e-10	#NAME?	down	[E]	Amino acid transport and metabolism	Molecular Function: transporter activity (GO:0005215);; Biological Process: transport (GO:0006810);; Cellular Component: membrane (GO:0016020);;	--	[E]	Amino acid transport and metabolism	POT family	--	E	Amino acid transport and metabolism	nitrate/nitrite transporter, partial [Vitis vinifera]	molecular function: transporter activity (GO:0005215);; biological process: localization (GO:0051179);; cellular component: membrane (GO:0016020)	--
c26468.graph_c0	121	2.91	140	3.15	0	0	0	0	1.41092e-14	#NAME?	down	[E]	Amino acid transport and metabolism	Molecular Function: asparagine synthase (glutamine-hydrolyzing) activity (GO:0004066);; Molecular Function: ATP binding (GO:0005524);; Biological Process: cellular amino acid catabolic process (GO:0009063);; Biological Process: response to absence of light (GO:0009646);; Biological Process: L-asparagine biosynthetic process (GO:0070981);;	K01953|5.22095e-156|nfi:NFIA_109340|asparagine synthetase Asn2, putative; K01953 asparagine synthase (glutamine-hydrolysing) [EC:6.3.5.4] (A)	[E]	Amino acid transport and metabolism	Glutamine amidotransferase domain;; Glutamine amidotransferase domain;; Asparagine synthase;; Aluminium induced protein;; Glutamine amidotransferases class-II;; Asparagine synthase	Probable asparagine synthetase [glutamine-hydrolyzing] GN=asn1 OS=Schizosaccharomyces pombe (strain 972 / ATCC 24843) PE=1 SV=3	E	Amino acid transport and metabolism	PREDICTED: asparagine synthetase [glutamine-hydrolyzing] [Nelumbo nucifera]	molecular function: catalytic activity (GO:0003824);; biological process: metabolic process (GO:0008152);; molecular function: binding (GO:0005488);; biological process: cellular process (GO:0009987);; biological process: single-organism process (GO:0044699);; biological process: response to stimulus (GO:0050896)	Alanine, aspartate and glutamate metabolism (ko00250)
c26501.graph_c0	50	1.45	73	2.27	0	0	0	0	1.02244e-10	#NAME?	down	--	--	--	K15015|2.15672e-47|ndi:NDAI_0I02030|NDAI0I02030; hypothetical protein; K15015 solute carrier family 32 (vesicular inhibitory amino acid transporter) (A)	[E]	Amino acid transport and metabolism	Transmembrane amino acid transporter protein	Vacuolar amino acid transporter 1 GN=AVT1 OS=Saccharomyces cerevisiae (strain ATCC 204508 / S288c) PE=1 SV=1	E	Amino acid transport and metabolism	PREDICTED: vacuolar amino acid transporter 1 [Vitis vinifera]	--	--
c26504.graph_c0	68	0.58	100	0.81	0	0	0	0	8.43348e-12	#NAME?	down	[E]	Amino acid transport and metabolism	Biological Process: glutamate biosynthetic process (GO:0006537);; Molecular Function: glutamate synthase (ferredoxin) activity (GO:0016041);; Biological Process: oxidation-reduction process (GO:0055114);;	K00264|0|nfi:NFIA_017350|glutamate synthase Glt1, putative; K00264 glutamate synthase (NADPH/NADH) [EC:1.4.1.13 1.4.1.14] (A)	[E]	Amino acid transport and metabolism	Conserved region in glutamate synthase;; Glutamine amidotransferases class-II;; Glutamate synthase central domain;; GXGXG motif	Putative glutamate synthase [NADPH] GN=glt1 OS=Schizosaccharomyces pombe (strain 972 / ATCC 24843) PE=2 SV=1	E	Amino acid transport and metabolism	PREDICTED: ferredoxin-dependent glutamate synthase, chloroplastic [Vitis vinifera]	biological process: metabolic process (GO:0008152);; biological process: cellular process (GO:0009987);; biological process: single-organism process (GO:0044699);; molecular function: catalytic activity (GO:0003824)	Alanine, aspartate and glutamate metabolism (ko00250);; Nitrogen metabolism (ko00910);; Biosynthesis of amino acids (ko01230)
c26514.graph_c0	42	2.17	79	4.36	0	0	0	0	8.45909e-09	#NAME?	down	[E]	Amino acid transport and metabolism	Molecular Function: oxidoreductase activity, acting on CH-OH group of donors (GO:0016614);; Molecular Function: lyase activity (GO:0016829);; Biological Process: single-organism metabolic process (GO:0044710);;	--	[R]	General function prediction only	GMC oxidoreductase;; GMC oxidoreductase;; FAD dependent oxidoreductase	Pyranose dehydrogenase 1 {ECO:0000303|PubMed:18097667} (Precursor) OS=Leucoagaricus meleagris (Western flat-topped agaric) PE=1 SV=1	E	Amino acid transport and metabolism	PREDICTED: protein HOTHEAD-like [Solanum tuberosum]	molecular function: catalytic activity (GO:0003824);; biological process: metabolic process (GO:0008152);; biological process: single-organism process (GO:0044699)	--
c26522.graph_c0	134	2.86	287	5.49	0	0	0	0	6.64786e-09	#NAME?	down	--	--	Molecular Function: iron ion binding (GO:0005506);; Molecular Function: linoleate 13S-lipoxygenase activity (GO:0016165);; Biological Process: oxylipin biosynthetic process (GO:0031408);; Biological Process: oxidation-reduction process (GO:0055114);;	--	--	--	Lipoxygenase;; PLAT/LH2 domain	--	E	Amino acid transport and metabolism	lipoxygenase [Camellia sinensis]	molecular function: binding (GO:0005488);; molecular function: catalytic activity (GO:0003824);; biological process: metabolic process (GO:0008152);; biological process: single-organism process (GO:0044699);; biological process: cellular process (GO:0009987)	--
c26569.graph_c0	58	2.17	86	2.58	0	0	0	0	3.3186e-11	#NAME?	down	[E]	Amino acid transport and metabolism	Biological Process: cellular amino acid metabolic process (GO:0006520);; Molecular Function: transaminase activity (GO:0008483);; Biological Process: biosynthetic process (GO:0009058);; Molecular Function: pyridoxal phosphate binding (GO:0030170);;	K00815|7.30028e-90|psq:PUNSTDRAFT_53871|tyrosine aminotransferas-like protein; K00815 tyrosine aminotransferase [EC:2.6.1.5] (A)	[E]	Amino acid transport and metabolism	Aminotransferase class I and II;; Beta-eliminating lyase	Putative alanine aminotransferase GN=SPBC582.08 OS=Schizosaccharomyces pombe (strain 972 / ATCC 24843) PE=3 SV=1	E	Amino acid transport and metabolism	PREDICTED: tyrosine aminotransferase-like [Nicotiana sylvestris]	biological process: metabolic process (GO:0008152);; biological process: cellular process (GO:0009987);; biological process: single-organism process (GO:0044699);; molecular function: catalytic activity (GO:0003824);; molecular function: binding (GO:0005488)	Ubiquinone and other terpenoid-quinone biosynthesis (ko00130);; Cysteine and methionine metabolism (ko00270);; Tyrosine metabolism (ko00350);; Phenylalanine metabolism (ko00360);; Phenylalanine, tyrosine and tryptophan biosynthesis (ko00400);; Biosynthesis of amino acids (ko01230)
c26595.graph_c0	79	1.8	140	3.49	0	0	0	0	5.89364e-12	#NAME?	down	[EH]	--	Molecular Function: magnesium ion binding (GO:0000287);; Molecular Function: ketol-acid reductoisomerase activity (GO:0004455);; Biological Process: isoleucine biosynthetic process (GO:0009097);; Biological Process: valine biosynthetic process (GO:0009099);; Cellular Component: chloroplast (GO:0009507);; Molecular Function: isomerase activity (GO:0016853);; Molecular Function: protein homodimeriz…	K00053|6.7997e-43|wic:J056_002061|hypothetical protein; K00053 ketol-acid reductoisomerase [EC:1.1.1.86] (A)	--	--	Acetohydroxy acid isomeroreductase, catalytic domain;; Acetohydroxy acid isomeroreductase, catalytic domain	Ketol-acid reductoisomerase, mitochondrial (Precursor) GN=ilv-2 OS=Neurospora crassa (strain ATCC 24698 / 74-OR23-1A / CBS 708.71 / DSM PE=3 SV=2	E	Amino acid transport and metabolism	PREDICTED: ketol-acid reductoisomerase, chloroplastic [Nelumbo nucifera]	molecular function: binding (GO:0005488);; molecular function: catalytic activity (GO:0003824);; biological process: metabolic process (GO:0008152);; biological process: single-organism process (GO:0044699);; biological process: cellular process (GO:0009987);; cellular component: cell (GO:0005623);; cellular component: organelle (GO:0043226);; cellular component: cell part (GO:0044464)	Valine, leucine and isoleucine biosynthesis (ko00290);; Pantothenate and CoA biosynthesis (ko00770);; 2-Oxocarboxylic acid metabolism (ko01210);; Biosynthesis of amino acids (ko01230)
c26596.graph_c0	34	1.4	50	1.96	0	0	0	0	6.42834e-10	#NAME?	down	[E]	Amino acid transport and metabolism	Molecular Function: lactoylglutathione lyase activity (GO:0004462);; Cellular Component: vacuole (GO:0005773);; Cellular Component: peroxisome (GO:0005777);; Cellular Component: cytosol (GO:0005829);; Cellular Component: plasma membrane (GO:0005886);; Biological Process: gluconeogenesis (GO:0006094);; Biological Process: glycolytic process (GO:0006096);; Biological Process: response to salt stres…	K01759|3.37569e-33|ndi:NDAI_0K01720|NDAI0K01720; hypothetical protein; K01759 lactoylglutathione lyase [EC:4.4.1.5] (A)	[G]	Carbohydrate transport and metabolism	Glyoxalase/Bleomycin resistance protein/Dioxygenase superfamily;; Glyoxalase-like domain;; Glyoxalase/Bleomycin resistance protein/Dioxygenase superfamily	Lactoylglutathione lyase GN=GLO1 OS=Saccharomyces cerevisiae (strain ATCC 204508 / S288c) PE=1 SV=1	G	Carbohydrate transport and metabolism	PREDICTED: putative lactoylglutathione lyase [Vitis vinifera]	molecular function: catalytic activity (GO:0003824);; biological process: metabolic process (GO:0008152);; cellular component: cell (GO:0005623);; cellular component: organelle (GO:0043226);; cellular component: cell part (GO:0044464);; cellular component: membrane (GO:0016020);; biological process: single-organism process (GO:0044699);; biological process: cellular process (GO:0009987);; biologi…	Pyruvate metabolism (ko00620);; MAPK signaling pathway - yeast (ko04011)
c26656.graph_c0	84	2.22	193	4.3	0	0	0	0	4.71614e-07	#NAME?	down	[E]	Amino acid transport and metabolism	Biological Process: selenium compound metabolic process (GO:0001887);; Molecular Function: cystathionine gamma-synthase activity (GO:0003962);; Biological Process: one-carbon metabolic process (GO:0006730);; Biological Process: methionine biosynthetic process (GO:0009086);; Cellular Component: chloroplast stroma (GO:0009570);; Molecular Function: lyase activity (GO:0016829);; Molecular Function: …	K01758|1.03269e-67|cmt:CCM_07010|cystathionine gamma-lyase; K01758 cystathionine gamma-lyase [EC:4.4.1.1] (A)	[E]	Amino acid transport and metabolism	Cys/Met metabolism PLP-dependent enzyme	Cystathionine gamma-lyase GN=FUN35 OS=Saccharomyces cerevisiae (strain ATCC 204508 / S288c) PE=1 SV=2	E	Amino acid transport and metabolism	cystathionine gamma synthase 1 [Nicotiana tabacum]	biological process: metabolic process (GO:0008152);; biological process: cellular process (GO:0009987);; molecular function: catalytic activity (GO:0003824);; biological process: single-organism process (GO:0044699);; cellular component: cell (GO:0005623);; cellular component: organelle (GO:0043226);; cellular component: organelle part (GO:0044422);; cellular component: cell part (GO:0044464);; m…	Glycine, serine and threonine metabolism (ko00260);; Cysteine and methionine metabolism (ko00270);; Selenocompound metabolism (ko00450);; Biosynthesis of amino acids (ko01230)
c26669.graph_c0	41	1.18	81	2.59	0	0	0	0	7.66865e-08	#NAME?	down	--	--	Cellular Component: integral component of membrane (GO:0016021);;	--	[E]	Amino acid transport and metabolism	Transmembrane amino acid transporter protein;; Tryptophan/tyrosine permease family	Vacuolar amino acid transporter 7 GN=AVT7 OS=Saccharomyces cerevisiae (strain ATCC 204508 / S288c) PE=1 SV=1	E	Amino acid transport and metabolism	PREDICTED: sodium-coupled neutral amino acid transporter 5-like [Nicotiana tomentosiformis]	cellular component: membrane (GO:0016020);; cellular component: membrane part (GO:0044425)	--
c26675.graph_c0	88	1.52	177	2.87	0	0	0	0	3.27037e-09	#NAME?	down	[E]	Amino acid transport and metabolism	Biological Process: arginine catabolic process (GO:0006527);; Biological Process: spermidine biosynthetic process (GO:0008295);; Molecular Function: arginine decarboxylase activity (GO:0008792);;	--	--	--	Pyridoxal-dependent decarboxylase, pyridoxal binding domain;; Pyridoxal-dependent decarboxylase, C-terminal sheet domain	--	E	Amino acid transport and metabolism	arginine decarboxylase [Camellia sinensis]	biological process: metabolic process (GO:0008152);; biological process: cellular process (GO:0009987);; biological process: single-organism process (GO:0044699);; molecular function: catalytic activity (GO:0003824)	--
c26700.graph_c0	50	0.94	88	2.08	0	0	0	0	9.66898e-11	#NAME?	down	[E]	Amino acid transport and metabolism	--	--	[EO]	--	Domain of unknown function (DUF3458);; Peptidase family M1;; Peptidase MA superfamily	Aminopeptidase 2 (Precursor) GN=APE2 OS=Candida albicans (strain SC5314 / ATCC MYA-2876) PE=1 SV=2	O	Posttranslational modification, protein turnover, chaperones	PREDICTED: puromycin-sensitive aminopeptidase isoform X1 [Vitis vinifera]	--	--
c26702.graph_c0	50	1.53	94	3.35	0	0	0	0	2.9754e-09	#NAME?	down	[E]	Amino acid transport and metabolism	Molecular Function: 2-isopropylmalate synthase activity (GO:0003852);; Biological Process: leucine biosynthetic process (GO:0009098);;	K01655|2.91508e-25|uma:UM04115.1|hypothetical protein; K01655 homocitrate synthase [EC:2.3.3.14] (A)	[E]	Amino acid transport and metabolism	LeuA allosteric (dimerisation) domain;; HMGL-like	2-isopropylmalate synthase 2, mitochondrial (Precursor) GN=LEU9 OS=Saccharomyces cerevisiae (strain ATCC 204508 / S288c) PE=1 SV=1	E	Amino acid transport and metabolism	PREDICTED: 2-isopropylmalate synthase A-like [Vitis vinifera]	molecular function: catalytic activity (GO:0003824);; biological process: metabolic process (GO:0008152);; biological process: cellular process (GO:0009987);; biological process: single-organism process (GO:0044699)	Lysine biosynthesis (ko00300);; Pyruvate metabolism (ko00620);; 2-Oxocarboxylic acid metabolism (ko01210);; Biosynthesis of amino acids (ko01230)
c26714.graph_c0	43	1.27	105	2.65	0	0	0	0	1.71426e-05	#NAME?	down	[E]	Amino acid transport and metabolism	--	--	[E]	Amino acid transport and metabolism	POT family	Peptide transporter PTR2 GN=PTR2 OS=Saccharomyces cerevisiae (strain ATCC 204508 / S288c) PE=1 SV=2	E	Amino acid transport and metabolism	unnamed protein product [Vitis vinifera]	--	--
c26724.graph_c0	0	0	0	0	58	3.7	113	6.98	2.78235e-06	Infinity	up	--	--	Molecular Function: catalytic activity (GO:0003824);;	K01312|4.89762e-19|mbe:MBM_08916|serin endopeptidase; K01312 trypsin [EC:3.4.21.4] (A)	[E]	Amino acid transport and metabolism	Trypsin	Trypsin (Precursor) OS=Fusarium oxysporum (Fusarium vascular wilt) PE=1 SV=1	E	Amino acid transport and metabolism	RecName: Full=Chymotrypsin; Flags: Precursor [Phaedon cochleariae]	molecular function: catalytic activity (GO:0003824);; biological process: metabolic process (GO:0008152)	--
c26737.graph_c1	36	1.51	103	4.14	0	0	0	0	0.000254329	#NAME?	down	[ER]	--	Molecular Function: 4-hydroxyphenylpyruvate dioxygenase activity (GO:0003868);; Biological Process: aromatic amino acid family metabolic process (GO:0009072);; Molecular Function: metal ion binding (GO:0046872);; Biological Process: oxidation-reduction process (GO:0055114);;	K00457|7.2317e-46|pfp:PFL1_00168|hypothetical protein; K00457 4-hydroxyphenylpyruvate dioxygenase [EC:1.13.11.27] (A)	[E]	Amino acid transport and metabolism	Glyoxalase/Bleomycin resistance protein/Dioxygenase superfamily;; Glyoxalase/Bleomycin resistance protein/Dioxygenase superfamily	4-hydroxyphenylpyruvate dioxygenase OS=Neurospora crassa (strain ATCC 24698 / 74-OR23-1A / CBS 708.71 / DSM PE=3 SV=1	E	Amino acid transport and metabolism	PREDICTED: 4-hydroxyphenylpyruvate dioxygenase-like [Cucumis sativus]	molecular function: catalytic activity (GO:0003824);; biological process: metabolic process (GO:0008152);; biological process: single-organism process (GO:0044699);; biological process: cellular process (GO:0009987);; molecular function: binding (GO:0005488)	Ubiquinone and other terpenoid-quinone biosynthesis (ko00130);; Tyrosine metabolism (ko00350);; Phenylalanine metabolism (ko00360)
c26739.graph_c0	31	1.24	55	1.97	0	0	0	0	2.94076e-09	#NAME?	down	[E]	Amino acid transport and metabolism	Molecular Function: transporter activity (GO:0005215);; Biological Process: oligopeptide transport (GO:0006857);; Cellular Component: integral component of membrane (GO:0016021);;	--	[E]	Amino acid transport and metabolism	POT family;; Major Facilitator Superfamily	Peptide transporter PTR2 GN=PTR2 OS=Saccharomyces cerevisiae (strain ATCC 204508 / S288c) PE=1 SV=2	E	Amino acid transport and metabolism	hypothetical protein CICLE_v10028095mg [Citrus clementina]	molecular function: transporter activity (GO:0005215);; biological process: localization (GO:0051179);; biological process: single-organism process (GO:0044699);; cellular component: membrane (GO:0016020);; cellular component: membrane part (GO:0044425)	--
c26747.graph_c0	124	1.49	253	2.95	0	0	0	0	1.255e-09	#NAME?	down	[E]	Amino acid transport and metabolism	Molecular Function: 3-dehydroquinate dehydratase activity (GO:0003855);; Molecular Function: shikimate 3-dehydrogenase (NADP+) activity (GO:0004764);; Biological Process: oxidation-reduction process (GO:0055114);;	K13830|8.3903e-16|tre:TRIREDRAFT_82516|pentafunctional aromatic polypeptide; K13830 pentafunctional AROM polypeptide [EC:4.2.3.4 4.2.1.10 1.1.1.25 2.7.1.71 2.5.1.19] (A)	[E]	Amino acid transport and metabolism	Type I 3-dehydroquinase;; Shikimate dehydrogenase substrate binding domain;; Shikimate dehydrogenase substrate binding domain;; Shikimate / quinate 5-dehydrogenase	Shikimate dehydrogenase {ECO:0000255|HAMAP-Rule:MF_03143} GN=BDCG_01028 OS=Ajellomyces dermatitidis (strain ER-3 / ATCC MYA-2586) PE=3 SV=1	E	Amino acid transport and metabolism	3-dehydroquinate dehydratase/shikimate dehydrogenase 1 [Camellia sinensis]	molecular function: catalytic activity (GO:0003824);; biological process: metabolic process (GO:0008152);; biological process: single-organism process (GO:0044699)	Phenylalanine, tyrosine and tryptophan biosynthesis (ko00400);; Biosynthesis of amino acids (ko01230)
c26758.graph_c0	72	1.68	132	2.92	0	0	3	0.07	6.64786e-09	-6.01573	down	[E]	Amino acid transport and metabolism	Molecular Function: 5-methyltetrahydropteroyltriglutamate-homocysteine S-methyltransferase activity (GO:0003871);; Molecular Function: zinc ion binding (GO:0008270);; Biological Process: methionine biosynthetic process (GO:0009086);; Biological Process: methylation (GO:0032259);;	K00549|0|gtr:GLOTRDRAFT_55485|cobalamin-independent methionine synthase; K00549 5-methyltetrahydropteroyltriglutamate--homocysteine methyltransferase [EC:2.1.1.14] (A)	[E]	Amino acid transport and metabolism	Cobalamin-independent synthase, Catalytic domain;; Cobalamin-independent synthase, N-terminal domain	5-methyltetrahydropteroyltriglutamate--homocysteine methyltransferase GN=MET6 OS=Candida albicans (strain SC5314 / ATCC MYA-2876) PE=1 SV=2	E	Amino acid transport and metabolism	methionine synthase [Camellia sinensis]	molecular function: catalytic activity (GO:0003824);; biological process: metabolic process (GO:0008152);; molecular function: binding (GO:0005488);; biological process: cellular process (GO:0009987);; biological process: single-organism process (GO:0044699)	Cysteine and methionine metabolism (ko00270);; Selenocompound metabolism (ko00450);; Biosynthesis of amino acids (ko01230)
c26787.graph_c0	105	1.6	155	1.96	0	0	0	0	1.6132e-14	#NAME?	down	[E]	Amino acid transport and metabolism	Molecular Function: iron ion binding (GO:0005506);; Biological Process: gluconeogenesis (GO:0006094);; Biological Process: glycolytic process (GO:0006096);; Biological Process: glutamate biosynthetic process (GO:0006537);; Cellular Component: chloroplast stroma (GO:0009570);; Biological Process: response to salt stress (GO:0009651);; Molecular Function: FMN binding (GO:0010181);; Molecular Functi…	K00264|0|afm:AFUA_1G07380|glutamate synthase Glt1 (EC:1.4.1.13); K00264 glutamate synthase (NADPH/NADH) [EC:1.4.1.13 1.4.1.14] (A)	[E]	Amino acid transport and metabolism	Conserved region in glutamate synthase;; Glutamate synthase central domain;; GXGXG motif;; Glutamine amidotransferases class-II;; Dihydroprymidine dehydrogenase domain II, 4Fe-4S cluster;; Pyridine nucleotide-disulphide oxidoreductase;; Pyridine nucleotide-disulphide oxidoreductase;; NAD(P)-binding Rossmann-like domain;; Pyridine nucleotide-disulphide oxidoreductase;; Flavin containing amine oxid…	Putative glutamate synthase [NADPH] GN=glt1 OS=Schizosaccharomyces pombe (strain 972 / ATCC 24843) PE=2 SV=1	E	Amino acid transport and metabolism	PREDICTED: glutamate synthase 1 [NADH], chloroplastic isoform X1 [Sesamum indicum]	molecular function: binding (GO:0005488);; biological process: metabolic process (GO:0008152);; biological process: single-organism process (GO:0044699);; biological process: cellular process (GO:0009987);; cellular component: cell (GO:0005623);; cellular component: organelle (GO:0043226);; cellular component: organelle part (GO:0044422);; cellular component: cell part (GO:0044464);; biological p…	Alanine, aspartate and glutamate metabolism (ko00250);; Nitrogen metabolism (ko00910);; Biosynthesis of amino acids (ko01230)
c26832.graph_c0	172610	4064.48	185110	4168.2	13840	358.03	12131	302.17	4.33289e-12	-3.7742	down	[E]	Amino acid transport and metabolism	Biological Process: amino acid transmembrane transport (GO:0003333);; Molecular Function: amino acid transmembrane transporter activity (GO:0015171);; Cellular Component: integral component of membrane (GO:0016021);;	K16261|0|cten:CANTEDRAFT_114089|general amino acid permease; K16261 yeast amino acid transporter (A)	[E]	Amino acid transport and metabolism	Amino acid permease;; Amino acid permease	General amino-acid permease GAP1 GN=GAP1 OS=Saccharomyces cerevisiae (strain ATCC 204508 / S288c) PE=1 SV=2	E	Amino acid transport and metabolism	unnamed protein product [Kuraishia capsulata CBS 1993]	biological process: cellular process (GO:0009987);; biological process: single-organism process (GO:0044699);; biological process: localization (GO:0051179);; molecular function: transporter activity (GO:0005215);; cellular component: membrane (GO:0016020);; cellular component: membrane part (GO:0044425)	--
c26867.graph_c0	65166	2323.66	67894	2313.76	12508	492	13236	499.48	3.32857e-10	-2.35771	down	[E]	Amino acid transport and metabolism	Molecular Function: cystathionine gamma-lyase activity (GO:0004123);; Biological Process: cysteine biosynthetic process via cystathionine (GO:0019343);; Biological Process: transsulfuration (GO:0019346);; Molecular Function: pyridoxal phosphate binding (GO:0030170);;	K01758|0|yli:YALI0F05874g|YALI0F05874p; K01758 cystathionine gamma-lyase [EC:4.4.1.1] (A)	[E]	Amino acid transport and metabolism	Cys/Met metabolism PLP-dependent enzyme	Cystathionine gamma-lyase GN=FUN35 OS=Saccharomyces cerevisiae (strain ATCC 204508 / S288c) PE=1 SV=2	E	Amino acid transport and metabolism	YALI0F05874p [Yarrowia lipolytica]	molecular function: catalytic activity (GO:0003824);; biological process: metabolic process (GO:0008152);; biological process: cellular process (GO:0009987);; biological process: single-organism process (GO:0044699);; molecular function: binding (GO:0005488)	Glycine, serine and threonine metabolism (ko00260);; Cysteine and methionine metabolism (ko00270);; Selenocompound metabolism (ko00450);; Biosynthesis of amino acids (ko01230)
c26887.graph_c0	70627	1976.64	65417	1750.4	21902	674.42	21392	633.41	1.96239e-05	-1.64618	down	[E]	Amino acid transport and metabolism	Molecular Function: glycine hydroxymethyltransferase activity (GO:0004372);; Cellular Component: mitochondrion (GO:0005739);; Biological Process: glycine metabolic process (GO:0006544);; Biological Process: L-serine metabolic process (GO:0006563);; Molecular Function: methyltransferase activity (GO:0008168);; Molecular Function: pyridoxal phosphate binding (GO:0030170);; Biological Process: methy…	K00600|0|ctp:CTRG_05419|serine hydroxymethyltransferase; K00600 glycine hydroxymethyltransferase [EC:2.1.2.1] (A)	[E]	Amino acid transport and metabolism	Serine hydroxymethyltransferase;; Aminotransferase class-V;; Aminotransferase class I and II	Serine hydroxymethyltransferase, cytosolic GN=SHM2 OS=Candida albicans (strain SC5314 / ATCC MYA-2876) PE=1 SV=4	E	Amino acid transport and metabolism	serine hydroxymethyltransferase [Candida tropicalis MYA-3404]	molecular function: catalytic activity (GO:0003824);; biological process: metabolic process (GO:0008152);; cellular component: cell (GO:0005623);; cellular component: organelle (GO:0043226);; cellular component: cell part (GO:0044464);; biological process: cellular process (GO:0009987);; biological process: single-organism process (GO:0044699);; molecular function: binding (GO:0005488)	Glycine, serine and threonine metabolism (ko00260);; Cyanoamino acid metabolism (ko00460);; Glyoxylate and dicarboxylate metabolism (ko00630);; One carbon pool by folate (ko00670);; Methane metabolism (ko00680);; Carbon metabolism (ko01200);; Biosynthesis of amino acids (ko01230)
c26893.graph_c0	2305	27.91	2980	34.53	10704	141.83	10871	139.17	7.15501e-15	2.04959	up	[E]	Amino acid transport and metabolism	Molecular Function: hydroxymethylglutaryl-CoA lyase activity (GO:0004419);; Biological Process: metabolic process (GO:0008152);;	K01640|4.40217e-131|yli:YALI0B22550g|YALI0B22550p; K01640 hydroxymethylglutaryl-CoA lyase [EC:4.1.3.4] (A)	[CE]	--	HMGL-like;; HIUase/Transthyretin family	Probable 5-hydroxyisourate hydrolase GN=SPCC285.04 OS=Schizosaccharomyces pombe (strain 972 / ATCC 24843) PE=3 SV=1	E	Amino acid transport and metabolism	YALI0B22550p [Yarrowia lipolytica]	molecular function: catalytic activity (GO:0003824);; biological process: metabolic process (GO:0008152)	Synthesis and degradation of ketone bodies (ko00072);; Valine, leucine and isoleucine degradation (ko00280);; Butanoate metabolism (ko00650);; Peroxisome (ko04146)
c26914.graph_c0	19658	478.44	19930	463.82	5012	134.05	3447	88.77	5.17133e-15	-2.22377	down	[E]	Amino acid transport and metabolism	Biological Process: polyamine biosynthetic process (GO:0006596);; Molecular Function: lyase activity (GO:0016829);;	K01581|0|yli:YALI0B11330g|YALI0B11330p; K01581 ornithine decarboxylase [EC:4.1.1.17] (A)	[E]	Amino acid transport and metabolism	Pyridoxal-dependent decarboxylase, pyridoxal binding domain;; Pyridoxal-dependent decarboxylase, C-terminal sheet domain	Ornithine decarboxylase GN=spe-1 OS=Neurospora crassa (strain ATCC 24698 / 74-OR23-1A / CBS 708.71 / DSM PE=2 SV=1	E	Amino acid transport and metabolism	YALI0B11330p [Yarrowia lipolytica]	biological process: metabolic process (GO:0008152);; biological process: cellular process (GO:0009987);; molecular function: catalytic activity (GO:0003824)	Arginine and proline metabolism (ko00330);; Glutathione metabolism (ko00480)
c26932.graph_c0	25232	825.82	26576	831.45	13088	472.04	12167	421.38	0.000799281	-1.02657	down	[E]	Amino acid transport and metabolism	Molecular Function: argininosuccinate synthase activity (GO:0004055);; Molecular Function: ATP binding (GO:0005524);; Biological Process: arginine biosynthetic process (GO:0006526);;	K01940|0|dha:DEHA2B02420g|DEHA2B02420p; K01940 argininosuccinate synthase [EC:6.3.4.5] (A)	[E]	Amino acid transport and metabolism	Arginosuccinate synthase;; Asparagine synthase	Argininosuccinate synthase GN=ARG1 OS=Saccharomyces cerevisiae (strain ATCC 204508 / S288c) PE=1 SV=3	E	Amino acid transport and metabolism	DEHA2B02420p [Debaryomyces hansenii CBS767]	molecular function: catalytic activity (GO:0003824);; biological process: metabolic process (GO:0008152);; molecular function: binding (GO:0005488);; biological process: cellular process (GO:0009987);; biological process: single-organism process (GO:0044699)	Alanine, aspartate and glutamate metabolism (ko00250);; Arginine and proline metabolism (ko00330);; Biosynthesis of amino acids (ko01230)
c26934.graph_c0	60659	1055.74	51349	854.86	5096	97.25	1964	36.15	7.28796e-18	-4.00251	down	[E]	Amino acid transport and metabolism	Molecular Function: 5-methyltetrahydropteroyltriglutamate-homocysteine S-methyltransferase activity (GO:0003871);; Molecular Function: zinc ion binding (GO:0008270);; Biological Process: methionine biosynthetic process (GO:0009086);; Cellular Component: cell surface (GO:0009986);; Cellular Component: hyphal cell wall (GO:0030446);; Biological Process: methylation (GO:0032259);; Biological Process…	K00549|0|ppa:PAS_chr2-1_0160|Cobalamin-independent methionine synthase, involved in amino acid biosynthesis; K00549 5-methyltetrahydropteroyltriglutamate--homocysteine methyltransferase [EC:2.1.1.14] (A)	[E]	Amino acid transport and metabolism	Cobalamin-independent synthase, Catalytic domain;; Cobalamin-independent synthase, N-terminal domain	5-methyltetrahydropteroyltriglutamate--homocysteine methyltransferase GN=MET6 OS=Candida albicans (strain SC5314 / ATCC MYA-2876) PE=1 SV=2	E	Amino acid transport and metabolism	unnamed protein product [Kuraishia capsulata CBS 1993]	molecular function: catalytic activity (GO:0003824);; biological process: metabolic process (GO:0008152);; molecular function: binding (GO:0005488);; biological process: cellular process (GO:0009987);; biological process: single-organism process (GO:0044699);; cellular component: cell (GO:0005623);; cellular component: cell part (GO:0044464);; biological process: response to stimulus (GO:0050896)…	Cysteine and methionine metabolism (ko00270);; Selenocompound metabolism (ko00450);; Biosynthesis of amino acids (ko01230)
c26937.graph_c0	32945	720.54	35052	733.15	9352	224.57	8722	201.77	1.21566e-09	-1.90104	down	[E]	Amino acid transport and metabolism	Molecular Function: homocitrate synthase activity (GO:0004410);; Cellular Component: mitochondrion (GO:0005739);; Biological Process: lysine biosynthetic process via aminoadipic acid (GO:0019878);;	K01655|0|cdu:CD36_04470|homocitrate synthase, mitochondrial precursor, putative; K01655 homocitrate synthase [EC:2.3.3.14] (A)	[E]	Amino acid transport and metabolism	HMGL-like	Homocitrate synthase, mitochondrial (Precursor) GN=LYS1 OS=Yarrowia lipolytica (strain CLIB 122 / E 150) PE=3 SV=1	E	Amino acid transport and metabolism	homocitrate synthase, mitochondrial precursor, putative [Candida dubliniensis CD36]	molecular function: catalytic activity (GO:0003824);; biological process: metabolic process (GO:0008152);; cellular component: cell (GO:0005623);; cellular component: organelle (GO:0043226);; cellular component: cell part (GO:0044464);; biological process: cellular process (GO:0009987);; biological process: single-organism process (GO:0044699)	Lysine biosynthesis (ko00300);; Pyruvate metabolism (ko00620);; 2-Oxocarboxylic acid metabolism (ko01210);; Biosynthesis of amino acids (ko01230)
c26952.graph_c0	4856	187.22	5898	217.26	11766	500.8	16122	657.79	0.00105035	1.39809	up	[E]	Amino acid transport and metabolism	Biological Process: histidine biosynthetic process (GO:0000105);; Molecular Function: imidazoleglycerol-phosphate dehydratase activity (GO:0004424);;	K01693|3.92278e-117|cten:CANTEDRAFT_104071|hypothetical protein; K01693 imidazoleglycerol-phosphate dehydratase [EC:4.2.1.19] (A)	[E]	Amino acid transport and metabolism	Imidazoleglycerol-phosphate dehydratase	Imidazoleglycerol-phosphate dehydratase GN=HIS3 OS=Komagataella pastoris (Yeast) PE=3 SV=1	E	Amino acid transport and metabolism	hypothetical protein CANTEDRAFT_104071 [Candida tenuis ATCC 10573]	biological process: metabolic process (GO:0008152);; biological process: cellular process (GO:0009987);; biological process: single-organism process (GO:0044699);; molecular function: catalytic activity (GO:0003824)	Histidine metabolism (ko00340);; Biosynthesis of amino acids (ko01230)
c26955.graph_c0	20592	614.01	30862	879.73	7432	243.98	5981	188.72	1.22069e-07	-1.91788	down	[E]	Amino acid transport and metabolism	Biological Process: metabolic process (GO:0008152);; Molecular Function: transaminase activity (GO:0008483);;	K14454|0|yli:YALI0F29337g|YALI0F29337p; K14454 aspartate aminotransferase, cytoplasmic [EC:2.6.1.1] (A)	[E]	Amino acid transport and metabolism	Aminotransferase class I and II	Aspartate aminotransferase, cytoplasmic OS=Schizosaccharomyces pombe (strain 972 / ATCC 24843) PE=3 SV=1	E	Amino acid transport and metabolism	YALI0F29337p [Yarrowia lipolytica]	biological process: metabolic process (GO:0008152);; molecular function: catalytic activity (GO:0003824)	Alanine, aspartate and glutamate metabolism (ko00250);; Cysteine and methionine metabolism (ko00270);; Arginine and proline metabolism (ko00330);; Tyrosine metabolism (ko00350);; Phenylalanine metabolism (ko00360);; Phenylalanine, tyrosine and tryptophan biosynthesis (ko00400);; Carbon metabolism (ko01200);; 2-Oxocarboxylic acid metabolism (ko01210);; Biosynthesis of amino acids (ko01230)
c26961.graph_c0	33008	579.28	29329	492.35	9937	191.22	11763	218.33	1.03036e-06	-1.51478	down	[E]	Amino acid transport and metabolism	Biological Process: amino acid transport (GO:0006865);; Cellular Component: membrane (GO:0016020);; Biological Process: transmembrane transport (GO:0055085);;	K16261|0|yli:YALI0B19338g|YALI0B19338p; K16261 yeast amino acid transporter (A)	[E]	Amino acid transport and metabolism	Amino acid permease;; Amino acid permease	Arginine permease GN=CAN1 OS=Saccharomyces cerevisiae (strain ATCC 204508 / S288c) PE=1 SV=2	E	Amino acid transport and metabolism	YALI0B19338p [Yarrowia lipolytica]	biological process: single-organism process (GO:0044699);; biological process: localization (GO:0051179);; cellular component: membrane (GO:0016020);; biological process: cellular process (GO:0009987)	--
c26973.graph_c0	2829	524.65	2432	427.5	935	202	645	127.42	4.52754e-07	-1.73944	down	[E]	Amino acid transport and metabolism	Molecular Function: glutamate-ammonia ligase activity (GO:0004356);; Molecular Function: ATP binding (GO:0005524);; Cellular Component: cytoplasm (GO:0005737);; Biological Process: glutamine biosynthetic process (GO:0006542);;	K01915|1.9475e-67|cot:CORT_0D03450|Gln1 glutamate synthase; K01915 glutamine synthetase [EC:6.3.1.2] (A)	[E]	Amino acid transport and metabolism	Glutamine synthetase, beta-Grasp domain;; Glutamine synthetase, catalytic domain	Glutamine synthetase GN=GLN1 OS=Yarrowia lipolytica (strain CLIB 122 / E 150) PE=3 SV=1	E	Amino acid transport and metabolism	Piso0_005355 [Millerozyma farinosa CBS 7064]	molecular function: catalytic activity (GO:0003824);; biological process: metabolic process (GO:0008152);; molecular function: binding (GO:0005488);; cellular component: cell (GO:0005623);; cellular component: cell part (GO:0044464);; biological process: cellular process (GO:0009987);; biological process: single-organism process (GO:0044699)	Alanine, aspartate and glutamate metabolism (ko00250);; Arginine and proline metabolism (ko00330);; Glyoxylate and dicarboxylate metabolism (ko00630);; Nitrogen metabolism (ko00910);; Biosynthesis of amino acids (ko01230)
c26987.graph_c0	19160	680.47	20925	710.27	9166	359.08	9624	361.75	0.000174136	-1.07923	down	--	--	Molecular Function: 3-deoxy-7-phosphoheptulonate synthase activity (GO:0003849);; Cellular Component: nucleus (GO:0005634);; Cellular Component: cytoplasm (GO:0005737);; Biological Process: aromatic amino acid family biosynthetic process (GO:0009073);; Biological Process: chorismate biosynthetic process (GO:0009423);;	K01626|0|yli:YALI0C06952g|YALI0C06952p; K01626 3-deoxy-7-phosphoheptulonate synthase [EC:2.5.1.54] (A)	--	--	DAHP synthetase I family	Phospho-2-dehydro-3-deoxyheptonate aldolase, tyrosine-inhibited GN=ARO4 OS=Saccharomyces cerevisiae (strain ATCC 204508 / S288c) PE=1 SV=2	E	Amino acid transport and metabolism	Phospho-2-dehydro-3-deoxyheptonate aldolase [Wickerhamomyces ciferrii]	molecular function: catalytic activity (GO:0003824);; biological process: metabolic process (GO:0008152);; cellular component: cell (GO:0005623);; cellular component: organelle (GO:0043226);; cellular component: cell part (GO:0044464);; biological process: cellular process (GO:0009987);; biological process: single-organism process (GO:0044699)	Phenylalanine, tyrosine and tryptophan biosynthesis (ko00400);; Biosynthesis of amino acids (ko01230)
c26996.graph_c1	2479	41.19	2671	42.46	99	1.82	1305	22.94	0.00288747	-1.83009	down	[E]	Amino acid transport and metabolism	Biological Process: single-organism metabolic process (GO:0044710);;	K00318|4.00516e-149|yli:YALI0B09625g|YALI0B09625p; K00318 proline dehydrogenase [EC:1.5.-.-] (A)	[E]	Amino acid transport and metabolism	Proline dehydrogenase	Proline dehydrogenase, mitochondrial (Precursor) GN=PUT1 OS=Saccharomyces cerevisiae (strain ATCC 204508 / S288c) PE=1 SV=2	E	Amino acid transport and metabolism	YALI0B09625p [Yarrowia lipolytica]	biological process: metabolic process (GO:0008152);; biological process: single-organism process (GO:0044699)	Arginine and proline metabolism (ko00330)
c26996.graph_c2	24541	411.27	28008	448.99	4605	84.59	3301	58.51	7.63109e-20	-2.72422	down	[E]	Amino acid transport and metabolism	Biological Process: single-organism metabolic process (GO:0044710);;	K00318|3.33867e-149|yli:YALI0B09625g|YALI0B09625p; K00318 proline dehydrogenase [EC:1.5.-.-] (A)	[E]	Amino acid transport and metabolism	Proline dehydrogenase	Proline dehydrogenase, mitochondrial (Precursor) GN=PUT1 OS=Saccharomyces cerevisiae (strain ATCC 204508 / S288c) PE=1 SV=2	E	Amino acid transport and metabolism	YALI0B09625p [Yarrowia lipolytica]	biological process: metabolic process (GO:0008152);; biological process: single-organism process (GO:0044699)	Arginine and proline metabolism (ko00330)
c26999.graph_c0	27677	260.06	28916	259.99	8061	82.82	6317	62.75	7.49732e-11	-1.97033	down	[E]	Amino acid transport and metabolism	Molecular Function: 3-deoxy-7-phosphoheptulonate synthase activity (GO:0003849);; Biological Process: aromatic amino acid family biosynthetic process (GO:0009073);;	K01626|0|yli:YALI0B22440g|YALI0B22440p; K01626 3-deoxy-7-phosphoheptulonate synthase [EC:2.5.1.54] (A)	--	--	Class-II DAHP synthetase family;; Zinc-binding dehydrogenase;; Zinc-binding dehydrogenase;; Alcohol dehydrogenase GroES-like domain	Phospho-2-dehydro-3-deoxyheptonate aldolase GN=aro-8 OS=Neurospora crassa (strain ATCC 24698 / 74-OR23-1A / CBS 708.71 / DSM PE=1 SV=2	E	Amino acid transport and metabolism	YALI0B22440p [Yarrowia lipolytica]	molecular function: catalytic activity (GO:0003824);; biological process: metabolic process (GO:0008152);; biological process: cellular process (GO:0009987);; biological process: single-organism process (GO:0044699)	Phenylalanine, tyrosine and tryptophan biosynthesis (ko00400);; Biosynthesis of amino acids (ko01230)
c27007.graph_c0	36765	534.16	39942	555.17	17032	271.05	18724	287.67	0.00116452	-1.08664	down	[EH]	--	Molecular Function: magnesium ion binding (GO:0000287);; Molecular Function: acetolactate synthase activity (GO:0003984);; Biological Process: isoleucine biosynthetic process (GO:0009097);; Biological Process: valine biosynthetic process (GO:0009099);; Molecular Function: thiamine pyrophosphate binding (GO:0030976);; Molecular Function: flavin adenine dinucleotide binding (GO:0050660);;	K01652|0|cot:CORT_0C05640|Ilv2 acetolactate synthase; K01652 acetolactate synthase I/II/III large subunit [EC:2.2.1.6] (A)	[EH]	--	Thiamine pyrophosphate enzyme, N-terminal TPP binding domain;; Thiamine pyrophosphate enzyme, C-terminal TPP binding domain;; Thiamine pyrophosphate enzyme, central domain	Acetolactate synthase catalytic subunit, mitochondrial (Precursor) GN=YM9718.07 OS=Saccharomyces cerevisiae (strain ATCC 204508 / S288c) PE=1 SV=1	E	Amino acid transport and metabolism	Ilv2 acetolactate synthase [Candida orthopsilosis Co 90-125]	molecular function: binding (GO:0005488);; molecular function: catalytic activity (GO:0003824);; biological process: metabolic process (GO:0008152);; biological process: cellular process (GO:0009987);; biological process: single-organism process (GO:0044699)	Valine, leucine and isoleucine biosynthesis (ko00290);; Butanoate metabolism (ko00650);; C5-Branched dibasic acid metabolism (ko00660);; Pantothenate and CoA biosynthesis (ko00770);; 2-Oxocarboxylic acid metabolism (ko01210);; Biosynthesis of amino acids (ko01230)
c27013.graph_c0	27445	759.46	23674	626.35	7928	241.37	7870	230.42	8.41277e-08	-1.69109	down	[HE]	--	Molecular Function: phosphoglycerate dehydrogenase activity (GO:0004617);; Molecular Function: NAD binding (GO:0051287);; Biological Process: oxidation-reduction process (GO:0055114);;	K00058|0|ppa:PAS_chr2-1_0657|3-phosphoglycerate dehydrogenase, catalyzes the first step in serine and glycine biosynthesis; K00058 D-3-phosphoglycerate dehydrogenase [EC:1.1.1.95] (A)	[E]	Amino acid transport and metabolism	D-isomer specific 2-hydroxyacid dehydrogenase, NAD binding domain;; D-isomer specific 2-hydroxyacid dehydrogenase, catalytic domain;; NAD binding domain of 6-phosphogluconate dehydrogenase	D-3-phosphoglycerate dehydrogenase 1 GN=SER3 OS=Saccharomyces cerevisiae (strain ATCC 204508 / S288c) PE=1 SV=1	E	Amino acid transport and metabolism	3-phosphoglycerate dehydrogenase, catalyzes the first step in serine and glycine biosynthesis [Komagataella pastoris GS115]	molecular function: catalytic activity (GO:0003824);; biological process: metabolic process (GO:0008152);; biological process: single-organism process (GO:0044699);; molecular function: binding (GO:0005488)	Glycine, serine and threonine metabolism (ko00260);; Methane metabolism (ko00680);; Carbon metabolism (ko01200);; Biosynthesis of amino acids (ko01230)
c27043.graph_c0	29311	486.06	32665	518.14	9512	172.89	9329	163.61	2.49202e-08	-1.70443	down	[E]	Amino acid transport and metabolism	Molecular Function: 3-isopropylmalate dehydratase activity (GO:0003861);; Biological Process: leucine biosynthetic process (GO:0009098);; Cellular Component: 3-isopropylmalate dehydratase complex (GO:0009316);; Molecular Function: 4 iron, 4 sulfur cluster binding (GO:0051539);;	K01702|0|yli:YALI0B01364g|YALI0B01364p; K01702 3-isopropylmalate dehydratase [EC:4.2.1.33] (A)	[E]	Amino acid transport and metabolism	Aconitase family (aconitate hydratase);; Aconitase C-terminal domain	3-isopropylmalate dehydratase GN=LEU1 OS=Saccharomyces cerevisiae (strain ATCC 204508 / S288c) PE=1 SV=3	E	Amino acid transport and metabolism	YALI0B01364p [Yarrowia lipolytica]	molecular function: catalytic activity (GO:0003824);; biological process: metabolic process (GO:0008152);; biological process: cellular process (GO:0009987);; biological process: single-organism process (GO:0044699);; cellular component: cell (GO:0005623);; cellular component: macromolecular complex (GO:0032991);; cellular component: cell part (GO:0044464);; molecular function: binding (GO:000548…	Valine, leucine and isoleucine biosynthesis (ko00290);; 2-Oxocarboxylic acid metabolism (ko01210);; Biosynthesis of amino acids (ko01230)
c27046.graph_c0	8021	89.66	7597	81.25	22629	276.73	31838	376.24	0.000224663	1.81567	up	[E]	Amino acid transport and metabolism	Molecular Function: transferase activity (GO:0016740);;	K00818|5.43372e-151|nhe:NECHADRAFT_102962|hypothetical protein; K00818 acetylornithine aminotransferase [EC:2.6.1.11] (A)	[E]	Amino acid transport and metabolism	Aminotransferase class-III;; Mitochondrial inner membrane protein	Acetylornithine aminotransferase, mitochondrial (Precursor) GN=arg-8 OS=Neurospora crassa (strain ATCC 24698 / 74-OR23-1A / CBS 708.71 / DSM PE=3 SV=1	E	Amino acid transport and metabolism	similar to acetylornithine aminotransferase [Leptosphaeria maculans JN3]	molecular function: catalytic activity (GO:0003824);; biological process: metabolic process (GO:0008152)	Arginine and proline metabolism (ko00330);; 2-Oxocarboxylic acid metabolism (ko01210);; Biosynthesis of amino acids (ko01230)
c27147.graph_c0	29628	373	28681	345.46	2066	28.47	2425	32.28	1.53723e-32	-3.68762	down	[E]	Amino acid transport and metabolism	Biological Process: sulfur amino acid transport (GO:0000101);; Molecular Function: L-methionine secondary active transmembrane transporter activity (GO:0000102);; Biological Process: amino acid transmembrane transport (GO:0003333);; Cellular Component: integral component of membrane (GO:0016021);;	--	[E]	Amino acid transport and metabolism	Amino acid permease;; Amino acid permease;; FLYWCH zinc finger domain	High-affinity methionine permease GN=MUP1 OS=Saccharomyces cerevisiae (strain ATCC 204508 / S288c) PE=1 SV=1	E	Amino acid transport and metabolism	hypothetical protein, variant [Blastomyces dermatitidis ATCC 26199]	biological process: single-organism process (GO:0044699);; biological process: localization (GO:0051179);; molecular function: transporter activity (GO:0005215);; biological process: cellular process (GO:0009987);; cellular component: membrane (GO:0016020);; cellular component: membrane part (GO:0044425)	--
c27180.graph_c0	22327	142.94	37296	228.5	9332	65.26	7879	53.32	0.000281938	-1.76552	down	[E]	Amino acid transport and metabolism	Molecular Function: glutamate synthase (NADPH) activity (GO:0004355);; Molecular Function: iron ion binding (GO:0005506);; Biological Process: glutamate biosynthetic process (GO:0006537);; Molecular Function: FMN binding (GO:0010181);; Molecular Function: glutamate synthase (NADH) activity (GO:0016040);; Molecular Function: flavin adenine dinucleotide binding (GO:0050660);; Molecular Function: ir…	K00264|0|yli:YALI0B19998g|YALI0B19998p; K00264 glutamate synthase (NADPH/NADH) [EC:1.4.1.13 1.4.1.14] (A)	[E]	Amino acid transport and metabolism	Conserved region in glutamate synthase;; Glutamine amidotransferases class-II;; Glutamate synthase central domain;; GXGXG motif;; Dihydroprymidine dehydrogenase domain II, 4Fe-4S cluster;; Pyridine nucleotide-disulphide oxidoreductase;; Pyridine nucleotide-disulphide oxidoreductase;; NAD(P)-binding Rossmann-like domain;; Pyridine nucleotide-disulphide oxidoreductase;; Flavin containing amine oxid…	Putative glutamate synthase [NADPH] GN=glt1 OS=Schizosaccharomyces pombe (strain 972 / ATCC 24843) PE=2 SV=1	E	Amino acid transport and metabolism	YALI0B19998p [Yarrowia lipolytica]	molecular function: catalytic activity (GO:0003824);; biological process: metabolic process (GO:0008152);; biological process: single-organism process (GO:0044699);; molecular function: binding (GO:0005488);; biological process: cellular process (GO:0009987)	Alanine, aspartate and glutamate metabolism (ko00250);; Nitrogen metabolism (ko00910);; Biosynthesis of amino acids (ko01230)
c27184.graph_c0	8425	118.14	10728	143.93	2281	35.03	2448	36.3	1.09302e-14	-1.99732	down	[KE]	--	Molecular Function: transaminase activity (GO:0008483);; Biological Process: biosynthetic process (GO:0009058);;	K00838|1.01108e-178|yli:YALI0E20977g|YALI0E20977p; K00838 aromatic amino acid aminotransferase I [EC:2.6.1.57 2.6.1.27 2.6.1.5] (A)	[E]	Amino acid transport and metabolism	Aminotransferase class I and II	Aromatic/aminoadipate aminotransferase 1 GN=ARO8 OS=Saccharomyces cerevisiae (strain ATCC 204508 / S288c) PE=1 SV=1	E	Amino acid transport and metabolism	Aromatic amino acid aminotransferase I [Wickerhamomyces ciferrii]	molecular function: catalytic activity (GO:0003824);; biological process: metabolic process (GO:0008152)	Ubiquinone and other terpenoid-quinone biosynthesis (ko00130);; Cysteine and methionine metabolism (ko00270);; Lysine biosynthesis (ko00300);; Tyrosine metabolism (ko00350);; Phenylalanine metabolism (ko00360);; Tryptophan metabolism (ko00380);; Phenylalanine, tyrosine and tryptophan biosynthesis (ko00400);; 2-Oxocarboxylic acid metabolism (ko01210);; Biosynthesis of amino acids (ko01230)
c27242.graph_c0	20416	265.42	23258	289.28	4336	61.71	4885	67.16	8.44517e-15	-2.22681	down	[E]	Amino acid transport and metabolism	Molecular Function: glutamate dehydrogenase (NAD+) activity (GO:0004352);; Biological Process: glutamate catabolic process to 2-oxoglutarate (GO:0019551);; Biological Process: oxidation-reduction process (GO:0055114);;	K15371|0|yli:YALI0E09603g|YALI0E09603p; K15371 glutamate dehydrogenase [EC:1.4.1.2] (A)	[E]	Amino acid transport and metabolism	Glutamate/Leucine/Phenylalanine/Valine dehydrogenase;; Bacterial NAD-glutamate dehydrogenase	NAD-specific glutamate dehydrogenase GN=gdh-1 OS=Neurospora crassa (strain ATCC 24698 / 74-OR23-1A / CBS 708.71 / DSM PE=1 SV=4	E	Amino acid transport and metabolism	YALI0E09603p [Yarrowia lipolytica]	molecular function: catalytic activity (GO:0003824);; biological process: metabolic process (GO:0008152);; biological process: single-organism process (GO:0044699);; biological process: cellular process (GO:0009987)	Alanine, aspartate and glutamate metabolism (ko00250);; Arginine and proline metabolism (ko00330);; Taurine and hypotaurine metabolism (ko00430);; Nitrogen metabolism (ko00910)
c27275.graph_c1	8032	164.38	9061	177.35	2362	53.05	1761	38.12	2.51571e-15	-2.04296	down	--	--	--	K01611|6.36122e-136|yli:YALI0E20361g|YALI0E20361p; K01611 S-adenosylmethionine decarboxylase [EC:4.1.1.50] (A)	[T]	Signal transduction mechanisms	Adenosylmethionine decarboxylase	S-adenosylmethionine decarboxylase beta chain (Precursor) GN=spe2 OS=Schizosaccharomyces pombe (strain 972 / ATCC 24843) PE=2 SV=1	E	Amino acid transport and metabolism	YALI0E20361p [Yarrowia lipolytica]	--	Cysteine and methionine metabolism (ko00270);; Arginine and proline metabolism (ko00330)
c27388.graph_c0	9313	179.61	9238	170.42	2655	56.17	2230	45.49	1.49624e-13	-1.91947	down	[E]	Amino acid transport and metabolism	Molecular Function: asparagine synthase (glutamine-hydrolyzing) activity (GO:0004066);; Molecular Function: ATP binding (GO:0005524);; Biological Process: L-asparagine biosynthetic process (GO:0070981);;	K01953|0|yli:YALI0A13387g|YALI0A13387p; K01953 asparagine synthase (glutamine-hydrolysing) [EC:6.3.5.4] (A)	[E]	Amino acid transport and metabolism	Asparagine synthase;; Glutamine amidotransferase domain;; Glutamine amidotransferase domain;; Aluminium induced protein	Asparagine synthetase [glutamine-hydrolyzing] 1 GN=ASN1 OS=Saccharomyces cerevisiae (strain ATCC 204508 / S288c) PE=1 SV=2	E	Amino acid transport and metabolism	YALI0A13387p [Yarrowia lipolytica]	molecular function: catalytic activity (GO:0003824);; biological process: metabolic process (GO:0008152);; molecular function: binding (GO:0005488);; biological process: cellular process (GO:0009987);; biological process: single-organism process (GO:0044699)	Alanine, aspartate and glutamate metabolism (ko00250)
c27430.graph_c0	3894	26.73	6119	40.19	10367	77.73	13455	97.61	0.00100452	1.28321	up	[E]	Amino acid transport and metabolism	Molecular Function: L-threonine ammonia-lyase activity (GO:0004794);; Cellular Component: mitochondrion (GO:0005739);; Biological Process: isoleucine biosynthetic process (GO:0009097);; Molecular Function: pyridoxal phosphate binding (GO:0030170);;	K01754|0|cgr:CAGL0I05126g|hypothetical protein; K01754 threonine dehydratase [EC:4.3.1.19] (A)	[E]	Amino acid transport and metabolism	Fungal specific transcription factor domain;; Pyridoxal-phosphate dependent enzyme;; C-terminal regulatory domain of Threonine dehydratase;; Enoyl-(Acyl carrier protein) reductase;; short chain dehydrogenase;; KR domain	Threonine dehydratase, mitochondrial (Precursor) GN=ILV1 OS=Blastobotrys adeninivorans (Yeast) PE=3 SV=1	E	Amino acid transport and metabolism	RecName: Full=Threonine dehydratase, mitochondrial; AltName: Full=Threonine deaminase; Flags: Precursor [Blastobotrys adeninivorans]	molecular function: catalytic activity (GO:0003824);; biological process: metabolic process (GO:0008152);; cellular component: cell (GO:0005623);; cellular component: organelle (GO:0043226);; cellular component: cell part (GO:0044464);; biological process: cellular process (GO:0009987);; biological process: single-organism process (GO:0044699);; molecular function: binding (GO:0005488)	Glycine, serine and threonine metabolism (ko00260);; Valine, leucine and isoleucine biosynthesis (ko00290);; Carbon metabolism (ko01200);; Biosynthesis of amino acids (ko01230)
c27488.graph_c0	4540	135.55	6234	177.94	2542	83.59	2267	71.62	4.01e-06	-1.14356	down	[E]	Amino acid transport and metabolism	Molecular Function: ornithine-oxo-acid transaminase activity (GO:0004587);; Biological Process: metabolic process (GO:0008152);; Molecular Function: pyridoxal phosphate binding (GO:0030170);; Biological Process: cellular response to drug (GO:0035690);;	K00819|0|yli:YALI0C04433g|YALI0C04433p; K00819 ornithine--oxo-acid transaminase [EC:2.6.1.13] (A)	[E]	Amino acid transport and metabolism	Aminotransferase class-III	Ornithine aminotransferase car2 GN=car2 OS=Schizosaccharomyces pombe (strain 972 / ATCC 24843) PE=2 SV=1	E	Amino acid transport and metabolism	hypothetical protein AOL_s00076g88 [Arthrobotrys oligospora ATCC 24927]	molecular function: catalytic activity (GO:0003824);; biological process: metabolic process (GO:0008152);; molecular function: binding (GO:0005488);; biological process: cellular process (GO:0009987);; biological process: response to stimulus (GO:0050896)	Arginine and proline metabolism (ko00330)
c27517.graph_c0	3926	107.79	4237	111.19	1414	42.69	2118	61.51	1.63086e-06	-1.18855	down	[EH]	--	Molecular Function: branched-chain-amino-acid transaminase activity (GO:0004084);; Biological Process: branched-chain amino acid metabolic process (GO:0009081);;	--	[E]	Amino acid transport and metabolism	Aminotransferase class IV	Branched-chain-amino-acid aminotransferase, cytosolic GN=BAT2 OS=Saccharomyces cerevisiae (strain ATCC 204508 / S288c) PE=1 SV=1	E	Amino acid transport and metabolism	YALI0F19910p [Yarrowia lipolytica]	molecular function: catalytic activity (GO:0003824);; biological process: metabolic process (GO:0008152);; biological process: cellular process (GO:0009987);; biological process: single-organism process (GO:0044699)	--
c27622.graph_c0	1640	25.87	2026	30.57	7608	131.48	7804	130.17	4.45792e-16	2.0903	up	[E]	Amino acid transport and metabolism	Molecular Function: binding (GO:0005488);; Molecular Function: carboxy-lyase activity (GO:0016831);; Biological Process: carboxylic acid metabolic process (GO:0019752);;	K01580|0|yli:YALI0F08415g|YALI0F08415p; K01580 glutamate decarboxylase [EC:4.1.1.15] (A)	[E]	Amino acid transport and metabolism	Pyridoxal-dependent decarboxylase conserved domain	Glutamate decarboxylase GN=GAD1 OS=Saccharomyces cerevisiae (strain ATCC 204508 / S288c) PE=1 SV=1	E	Amino acid transport and metabolism	YALI0F08415p [Yarrowia lipolytica]	molecular function: binding (GO:0005488);; molecular function: catalytic activity (GO:0003824);; biological process: metabolic process (GO:0008152);; biological process: cellular process (GO:0009987);; biological process: single-organism process (GO:0044699)	Alanine, aspartate and glutamate metabolism (ko00250);; beta-Alanine metabolism (ko00410);; Taurine and hypotaurine metabolism (ko00430);; Butanoate metabolism (ko00650)
c27638.graph_c0	6804	85.34	7350	88.22	2952	40.53	2251	29.87	1.17847e-08	-1.43649	down	[E]	Amino acid transport and metabolism	Molecular Function: nucleotide binding (GO:0000166);; Biological Process: cellular amino acid biosynthetic process (GO:0008652);; Molecular Function: oxidoreductase activity (GO:0016491);; Molecular Function: hydrolase activity (GO:0016787);; Molecular Function: metal ion binding (GO:0046872);;	K14152|0|yli:YALI0A15950g|YALI0A15950p; K14152 phosphoribosyl-ATP pyrophosphohydrolase / phosphoribosyl-AMP cyclohydrolase / histidinol dehydrogenase [EC:3.6.1.31 3.5.4.19 1.1.1.23] (A)	[E]	Amino acid transport and metabolism	Histidinol dehydrogenase;; Phosphoribosyl-AMP cyclohydrolase;; Phosphoribosyl-ATP pyrophosphohydrolase	Histidinol dehydrogenase GN=HIS4 OS=Komagataella pastoris (Yeast) PE=3 SV=1	E	Amino acid transport and metabolism	YALI0A15950p [Yarrowia lipolytica]	molecular function: binding (GO:0005488);; biological process: metabolic process (GO:0008152);; biological process: cellular process (GO:0009987);; biological process: single-organism process (GO:0044699);; molecular function: catalytic activity (GO:0003824)	Histidine metabolism (ko00340);; Biosynthesis of amino acids (ko01230)
c27643.graph_c0	5962	142.37	5768	131.72	1746	45.82	1340	33.85	4.53093e-14	-1.92354	down	[E]	Amino acid transport and metabolism	Molecular Function: catalytic activity (GO:0003824);;	K01739|0|yli:YALI0D17402g|YALI0D17402p; K01739 cystathionine gamma-synthase [EC:2.5.1.48] (A)	[E]	Amino acid transport and metabolism	Cys/Met metabolism PLP-dependent enzyme	Cystathionine gamma-synthase GN=met-7 OS=Neurospora crassa (strain ATCC 24698 / 74-OR23-1A / CBS 708.71 / DSM PE=3 SV=3	E	Amino acid transport and metabolism	YALI0D17402p [Yarrowia lipolytica]	molecular function: catalytic activity (GO:0003824);; biological process: metabolic process (GO:0008152)	Cysteine and methionine metabolism (ko00270);; Selenocompound metabolism (ko00450);; Sulfur metabolism (ko00920);; Biosynthesis of amino acids (ko01230)
c27659.graph_c0	9421	92.68	6964	65.56	2755	29.64	2545	26.48	0.00128437	-1.63294	down	[E]	Amino acid transport and metabolism	Molecular Function: carboxy-lyase activity (GO:0016831);;	K01580|0|yli:YALI0C16753g|YALI0C16753p; K01580 glutamate decarboxylase [EC:4.1.1.15] (A)	[E]	Amino acid transport and metabolism	Pyridoxal-dependent decarboxylase conserved domain;; Beta-eliminating lyase;; RNA polymerase II-binding domain.;; CS domain	Nuclear movement protein nudC GN=nudC OS=Emericella nidulans (strain FGSC A4 / ATCC 38163 / CBS 112.46 / NRRL PE=3 SV=1	E	Amino acid transport and metabolism	YALI0C16753p [Yarrowia lipolytica]	molecular function: catalytic activity (GO:0003824);; biological process: metabolic process (GO:0008152)	Alanine, aspartate and glutamate metabolism (ko00250);; beta-Alanine metabolism (ko00410);; Taurine and hypotaurine metabolism (ko00430);; Butanoate metabolism (ko00650)
c27666.graph_c0	1064	37.49	1122	37.78	4740	184.18	3812	142.17	8.16704e-15	1.97528	up	[E]	Amino acid transport and metabolism	Molecular Function: oxidoreductase activity (GO:0016491);;	--	[E]	Amino acid transport and metabolism	FAD dependent oxidoreductase;; Pyridine nucleotide-disulphide oxidoreductase;; Thi4 family;; FAD binding domain;; NAD(P)-binding Rossmann-like domain;; FAD binding domain;; 3-hydroxyacyl-CoA dehydrogenase, NAD binding domain;; Glucose inhibited division protein A	D-amino-acid oxidase GN=dao1 OS=Schizosaccharomyces pombe (strain 972 / ATCC 24843) PE=3 SV=1	E	Amino acid transport and metabolism	DEHA2G21318p [Debaryomyces hansenii CBS767]	molecular function: catalytic activity (GO:0003824);; biological process: metabolic process (GO:0008152);; biological process: single-organism process (GO:0044699)	--
c27705.graph_c0	5227	156.91	5854	168.02	1554	51.36	1241	39.42	7.33692e-15	-1.97749	down	[E]	Amino acid transport and metabolism	Biological Process: aspartate family amino acid biosynthetic process (GO:0009067);; Molecular Function: kinase activity (GO:0016301);;	K00928|0|cdu:CD36_45140|L-aspartate 4-P-transferase, putative; K00928 aspartate kinase [EC:2.7.2.4] (A)	[E]	Amino acid transport and metabolism	Amino acid kinase family;; ACT domain;; ACT domain	Aspartokinase GN=HOM3 OS=Saccharomyces cerevisiae (strain ATCC 204508 / S288c) PE=1 SV=2	E	Amino acid transport and metabolism	aspartate kinase [Wickerhamomyces ciferrii]	biological process: metabolic process (GO:0008152);; biological process: cellular process (GO:0009987);; biological process: single-organism process (GO:0044699);; molecular function: catalytic activity (GO:0003824)	Glycine, serine and threonine metabolism (ko00260);; Cysteine and methionine metabolism (ko00270);; Lysine biosynthesis (ko00300);; 2-Oxocarboxylic acid metabolism (ko01210);; Biosynthesis of amino acids (ko01230)
c27741.graph_c0	4319	109.2	4554	110.1	2320	64.48	2035	54.43	5.00796e-05	-1.01779	down	[E]	Amino acid transport and metabolism	Biological Process: cellular amino acid metabolic process (GO:0006520);; Molecular Function: lyase activity (GO:0016829);; Molecular Function: pyridoxal phosphate binding (GO:0030170);;	K01733|0|yli:YALI0F23221g|YALI0F23221p; K01733 threonine synthase [EC:4.2.3.1] (A)	[E]	Amino acid transport and metabolism	Threonine synthase N terminus;; Pyridoxal-phosphate dependent enzyme	Threonine synthase GN=THR4 OS=Saccharomyces cerevisiae (strain ATCC 204508 / S288c) PE=1 SV=1	E	Amino acid transport and metabolism	YALI0F23221p [Yarrowia lipolytica]	biological process: metabolic process (GO:0008152);; biological process: cellular process (GO:0009987);; biological process: single-organism process (GO:0044699);; molecular function: catalytic activity (GO:0003824);; molecular function: binding (GO:0005488)	Glycine, serine and threonine metabolism (ko00260);; Vitamin B6 metabolism (ko00750);; Biosynthesis of amino acids (ko01230)
c27902.graph_c0	266	9.82	244	8.61	1989	81.01	1579	61.68	2.35005e-21	2.80784	up	[CE]	--	Molecular Function: magnesium ion binding (GO:0000287);; Molecular Function: isocitrate dehydrogenase (NADP+) activity (GO:0004450);; Biological Process: lysine biosynthetic process (GO:0009085);; Molecular Function: homoisocitrate dehydrogenase activity (GO:0047046);; Molecular Function: NAD binding (GO:0051287);; Biological Process: oxidation-reduction process (GO:0055114);;	K05824|0|pic:PICST_50442|LYS12; homo- isocitrate dehydrogenase (EC:1.1.1.42); K05824 homoisocitrate dehydrogenase [EC:1.1.1.87] (A)	[E]	Amino acid transport and metabolism	Isocitrate/isopropylmalate dehydrogenase	Homoisocitrate dehydrogenase, mitochondrial (Precursor) GN=YI9910.02C OS=Saccharomyces cerevisiae (strain ATCC 204508 / S288c) PE=1 SV=1	E	Amino acid transport and metabolism	CYFA0S12e00848g1_1 [Cyberlindnera fabianii]	molecular function: binding (GO:0005488);; molecular function: catalytic activity (GO:0003824);; biological process: metabolic process (GO:0008152);; biological process: single-organism process (GO:0044699);; biological process: cellular process (GO:0009987)	Lysine biosynthesis (ko00300);; 2-Oxocarboxylic acid metabolism (ko01210);; Biosynthesis of amino acids (ko01230)
c27984.graph_c0	4230	86.76	2537	49.77	547	12.31	340	7.39	0.00158288	-2.95182	down	[E]	Amino acid transport and metabolism	Biological Process: amino acid transport (GO:0006865);; Cellular Component: membrane (GO:0016020);; Biological Process: transmembrane transport (GO:0055085);;	--	[E]	Amino acid transport and metabolism	Amino acid permease;; Amino acid permease	Choline transport protein GN=HNM1 OS=Saccharomyces cerevisiae (strain ATCC 204508 / S288c) PE=1 SV=1	E	Amino acid transport and metabolism	YALI0A18183p [Yarrowia lipolytica]	biological process: single-organism process (GO:0044699);; biological process: localization (GO:0051179);; cellular component: membrane (GO:0016020);; biological process: cellular process (GO:0009987)	--
c28043.graph_c0	1627	42.65	1280	32.11	597	17.21	462	12.81	0.000604892	-1.46232	down	[E]	Amino acid transport and metabolism	Biological Process: histidine biosynthetic process (GO:0000105);; Molecular Function: magnesium ion binding (GO:0000287);; Molecular Function: ATP phosphoribosyltransferase activity (GO:0003879);; Molecular Function: ATP binding (GO:0005524);; Cellular Component: cytoplasm (GO:0005737);;	K00765|2.79365e-142|yli:YALI0C05170g|YALI0C05170p; K00765 ATP phosphoribosyltransferase [EC:2.4.2.17] (A)	[E]	Amino acid transport and metabolism	ATP phosphoribosyltransferase;; HisG, C-terminal domain	ATP phosphoribosyltransferase GN=HIS1 OS=Yarrowia lipolytica (strain CLIB 122 / E 150) PE=3 SV=1	E	Amino acid transport and metabolism	ATP phosphoribosyltransferase [Ogataea parapolymorpha DL-1]	biological process: metabolic process (GO:0008152);; biological process: cellular process (GO:0009987);; biological process: single-organism process (GO:0044699);; molecular function: binding (GO:0005488);; molecular function: catalytic activity (GO:0003824);; cellular component: cell (GO:0005623);; cellular component: cell part (GO:0044464)	Histidine metabolism (ko00340);; Biosynthesis of amino acids (ko01230)
c28086.graph_c0	900	13.1	823	11.46	2207	35.18	1826	28.11	3.46461e-06	1.22888	up	[E]	Amino acid transport and metabolism	Molecular Function: phosphatase activity (GO:0016791);; Biological Process: cellular metabolic process (GO:0044237);;	K01079|9.34688e-91|yli:YALI0B20438g|YALI0B20438p; K01079 phosphoserine phosphatase [EC:3.1.3.3] (A)	[E]	Amino acid transport and metabolism	haloacid dehalogenase-like hydrolase;; haloacid dehalogenase-like hydrolase;; haloacid dehalogenase-like hydrolase;; Putative Phosphatase;; Whi5 like	Probable phosphoserine phosphatase GN=SPBC3H7.07c OS=Schizosaccharomyces pombe (strain 972 / ATCC 24843) PE=2 SV=1	E	Amino acid transport and metabolism	YALI0B20438p [Yarrowia lipolytica]	molecular function: catalytic activity (GO:0003824);; biological process: metabolic process (GO:0008152);; biological process: cellular process (GO:0009987)	Glycine, serine and threonine metabolism (ko00260);; Methane metabolism (ko00680);; Carbon metabolism (ko01200);; Biosynthesis of amino acids (ko01230)
c28273.graph_c0	5201	59.52	9957	109.02	963	12.06	585	7.08	5.25764e-05	-3.26545	down	[E]	Amino acid transport and metabolism	Molecular Function: glycine dehydrogenase (decarboxylating) activity (GO:0004375);; Biological Process: glycine catabolic process (GO:0006546);; Molecular Function: pyridoxal phosphate binding (GO:0030170);; Biological Process: oxidation-reduction process (GO:0055114);;	K00281|0|yli:YALI0A09856g|YALI0A09856p; K00281 glycine dehydrogenase [EC:1.4.4.2] (A)	[E]	Amino acid transport and metabolism	Glycine cleavage system P-protein;; Beta-eliminating lyase	Glycine dehydrogenase (decarboxylating), mitochondrial (Precursor) GN=YM9646.01 OS=Saccharomyces cerevisiae (strain ATCC 204508 / S288c) PE=1 SV=1	E	Amino acid transport and metabolism	YALI0A09856p [Yarrowia lipolytica]	molecular function: catalytic activity (GO:0003824);; biological process: metabolic process (GO:0008152);; biological process: single-organism process (GO:0044699);; biological process: cellular process (GO:0009987);; molecular function: binding (GO:0005488)	Glycine, serine and threonine metabolism (ko00260);; Carbon metabolism (ko01200)
c28419.graph_c0	4939	48.49	7069	66.41	1290	13.85	872	9.05	6.43018e-13	-2.45692	down	[P]	Inorganic ion transport and metabolism	Molecular Function: catalytic activity (GO:0003824);; Biological Process: metabolic process (GO:0008152);; Molecular Function: ion binding (GO:0043167);; Molecular Function: organic cyclic compound binding (GO:0097159);; Molecular Function: heterocyclic compound binding (GO:1901363);;	K00381|0|yli:YALI0D11176g|YALI0D11176p; K00381 sulfite reductase (NADPH) hemoprotein beta-component [EC:1.8.1.2] (A)	[P]	Inorganic ion transport and metabolism	Nitrite and sulphite reductase 4Fe-4S domain;; Flavodoxin;; Nitrite/Sulfite reductase ferredoxin-like half domain	Sulfite reductase [NADPH] subunit beta GN=MET5 OS=Saccharomyces cerevisiae (strain ATCC 204508 / S288c) PE=1 SV=1	E	Amino acid transport and metabolism	YALI0D11176p [Yarrowia lipolytica]	molecular function: catalytic activity (GO:0003824);; biological process: metabolic process (GO:0008152);; molecular function: binding (GO:0005488)	Sulfur metabolism (ko00920)
c28477.graph_c0	2947	78.36	3113	79.15	165	4.82	89	2.5	3.41601e-53	-4.57639	down	[E]	Amino acid transport and metabolism	Biological Process: amino acid transport (GO:0006865);; Cellular Component: membrane (GO:0016020);; Biological Process: transmembrane transport (GO:0055085);;	K16261|0|yli:YALI0B09537g|YALI0B09537p; K16261 yeast amino acid transporter (A)	[E]	Amino acid transport and metabolism	Amino acid permease;; Amino acid permease	Probable proline-specific permease put4 OS=Schizosaccharomyces pombe (strain 972 / ATCC 24843) PE=3 SV=1	E	Amino acid transport and metabolism	YALI0B09537p [Yarrowia lipolytica]	biological process: single-organism process (GO:0044699);; biological process: localization (GO:0051179);; cellular component: membrane (GO:0016020);; biological process: cellular process (GO:0009987)	--
c28483.graph_c0	1603	45.21	1833	49.43	845	26.22	828	24.7	0.000181137	-1.02384	down	[E]	Amino acid transport and metabolism	--	K18573|1.97874e-150|ppa:PAS_chr1-4_0468|Putative mitochondrial metallopeptidase; K18573 intermediate cleaving peptidase 55 [EC:3.4.11.26] (A)	[E]	Amino acid transport and metabolism	Metallopeptidase family M24;; Aminopeptidase P, N-terminal domain	Intermediate cleaving peptidase 55 GN=ICP55 OS=Saccharomyces cerevisiae (strain ATCC 204508 / S288c) PE=1 SV=1	E	Amino acid transport and metabolism	unnamed protein product [Kuraishia capsulata CBS 1993]	--	--
c28523.graph_c1	2386	50.78	2712	55.2	1338	31.26	1051	23.66	2.89869e-05	-1.08355	down	--	--	Cellular Component: membrane (GO:0016020);;	K14209|0|yli:YALI0E10637g|YALI0E10637p; K14209 solute carrier family 36 (proton-coupled amino acid transporter) (A)	[E]	Amino acid transport and metabolism	Transmembrane amino acid transporter protein	Vacuolar amino acid transporter 3 GN=AVT3 OS=Saccharomyces cerevisiae (strain ATCC 204508 / S288c) PE=1 SV=1	E	Amino acid transport and metabolism	YALI0E10637p [Yarrowia lipolytica]	cellular component: membrane (GO:0016020)	--
c28572.graph_c0	873	19.52	1017	21.76	2177	53.45	1850	43.75	3.4572e-05	1.10381	up	[E]	Amino acid transport and metabolism	--	--	[E]	Amino acid transport and metabolism	Transmembrane amino acid transporter protein	Vacuolar amino acid transporter 5 GN=avt5 OS=Schizosaccharomyces pombe (strain 972 / ATCC 24843) PE=3 SV=1	E	Amino acid transport and metabolism	YALI0D11836p [Yarrowia lipolytica]	--	--
c28592.graph_c0	949	18.16	1562	28.59	676	14.19	552	11.18	0.0143875	-1.00616	down	[C]	Energy production and conversion	Molecular Function: oxidoreductase activity, acting on the aldehyde or oxo group of donors, NAD or NADP as acceptor (GO:0016620);; Biological Process: single-organism metabolic process (GO:0044710);;	K00294|0|yli:YALI0B09647g|YALI0B09647p; K00294 1-pyrroline-5-carboxylate dehydrogenase [EC:1.2.1.88] (A)	[E]	Amino acid transport and metabolism	Aldehyde dehydrogenase family	Delta-1-pyrroline-5-carboxylate dehydrogenase, mitochondrial (Precursor) GN=prnC OS=Emericella nidulans (strain FGSC A4 / ATCC 38163 / CBS 112.46 / NRRL PE=3 SV=2	E	Amino acid transport and metabolism	YALI0B09647p [Yarrowia lipolytica]	molecular function: catalytic activity (GO:0003824);; biological process: metabolic process (GO:0008152);; biological process: single-organism process (GO:0044699)	Alanine, aspartate and glutamate metabolism (ko00250);; Arginine and proline metabolism (ko00330)
c28630.graph_c0	3046	43.79	2930	40.3	890	14.01	1047	15.92	4.10708e-10	-1.61458	down	[E]	Amino acid transport and metabolism	--	K15631|0|tml:GSTUM_00001509001|hypothetical protein; K15631 molybdenum cofactor sulfurtransferase [EC:2.8.1.9] (A)	[H]	Coenzyme transport and metabolism	Aminotransferase class-V;; MOSC N-terminal beta barrel domain;; MOSC domain;; Ubiquitin family;; Ubiquitin-2 like Rad60 SUMO-like	Molybdenum cofactor sulfurase {ECO:0000255|HAMAP-Rule:MF_03050} OS=Aspergillus clavatus (strain ATCC 1007 / CBS 513.65 / DSM 816 / NCTC PE=3 SV=1	H	Coenzyme transport and metabolism	Similar to Molybdenum cofactor sulfurase; acc. no. A6SRX6 [Pyronema omphalodes CBS 100304]	--	--
c28632.graph_c0	1128	64.34	1191	64.86	298	18.88	275	16.61	1.15994e-10	-2.0069	down	--	--	Biological Process: methionine biosynthetic process (GO:0009086);; Molecular Function: hydrolase activity (GO:0016787);;	K09880|9.81367e-66|mgr:MGG_10183|enolase-phosphatase E1; K09880 enolase-phosphatase E1 [EC:3.1.3.77] (A)	[E]	Amino acid transport and metabolism	Haloacid dehalogenase-like hydrolase	Enolase-phosphatase E1 {ECO:0000255|HAMAP-Rule:MF_03117} OS=Magnaporthe oryzae (strain 70-15 / ATCC MYA-4617 / FGSC 8958) PE=3 SV=3	E	Amino acid transport and metabolism	enolase-phosphatase E1 [Magnaporthe oryzae 70-15]	biological process: metabolic process (GO:0008152);; biological process: cellular process (GO:0009987);; biological process: single-organism process (GO:0044699);; molecular function: catalytic activity (GO:0003824)	Cysteine and methionine metabolism (ko00270)
c28646.graph_c0	65	10.49	104	15.93	206	38.34	215	36.9	0.00954289	1.34617	up	[E]	Amino acid transport and metabolism	Molecular Function: homocitrate synthase activity (GO:0004410);; Cellular Component: mitochondrion (GO:0005739);; Biological Process: lysine biosynthetic process via aminoadipic acid (GO:0019878);;	K01655|1.01946e-69|pgu:PGUG_01480|homocitrate synthase, mitochondrial precursor; K01655 homocitrate synthase [EC:2.3.3.14] (A)	[E]	Amino acid transport and metabolism	--	Homocitrate synthase, mitochondrial (Precursor) GN=LYS1 OS=Yarrowia lipolytica (strain CLIB 122 / E 150) PE=3 SV=1	E	Amino acid transport and metabolism	homocitrate synthase, mitochondrial precursor [Meyerozyma guilliermondii ATCC 6260]	molecular function: catalytic activity (GO:0003824);; biological process: metabolic process (GO:0008152);; cellular component: cell (GO:0005623);; cellular component: organelle (GO:0043226);; cellular component: cell part (GO:0044464);; biological process: cellular process (GO:0009987);; biological process: single-organism process (GO:0044699)	Lysine biosynthesis (ko00300);; Pyruvate metabolism (ko00620);; 2-Oxocarboxylic acid metabolism (ko01210);; Biosynthesis of amino acids (ko01230)
c28745.graph_c0	1645	56.38	1406	46.06	897	33.9	560	20.31	0.00357829	-1.07239	down	[E]	Amino acid transport and metabolism	Biological Process: cellular amino acid biosynthetic process (GO:0008652);;	K00003|1.96635e-82|yli:YALI0D01089g|YALI0D01089p; K00003 homoserine dehydrogenase [EC:1.1.1.3] (A)	[E]	Amino acid transport and metabolism	Homoserine dehydrogenase;; Homoserine dehydrogenase, NAD binding domain	Homoserine dehydrogenase GN=HOM6 OS=Saccharomyces cerevisiae (strain ATCC 204508 / S288c) PE=1 SV=1	E	Amino acid transport and metabolism	CYFA0S37e00298g1_1 [Cyberlindnera fabianii]	biological process: metabolic process (GO:0008152);; biological process: cellular process (GO:0009987);; biological process: single-organism process (GO:0044699)	Glycine, serine and threonine metabolism (ko00260);; Cysteine and methionine metabolism (ko00270);; Lysine biosynthesis (ko00300);; Biosynthesis of amino acids (ko01230)
c28919.graph_c1	1299	35.68	1453	38.16	443	13.38	374	10.87	2.79942e-09	-1.74139	down	[E]	Amino acid transport and metabolism	Molecular Function: anthranilate synthase activity (GO:0004049);; Molecular Function: indole-3-glycerol-phosphate synthase activity (GO:0004425);; Molecular Function: phosphoribosylanthranilate isomerase activity (GO:0004640);; Biological Process: tryptophan metabolic process (GO:0006568);;	K01656|0|yli:YALI0D11110g|YALI0D11110p; K01656 anthranilate synthase / indole-3-glycerol phosphate synthase [EC:4.1.3.27 4.1.1.48] (A)	[E]	Amino acid transport and metabolism	Indole-3-glycerol phosphate synthase;; Glutamine amidotransferase class-I;; Peptidase C26	Indole-3-glycerol phosphate synthase GN=TRP3 OS=Saccharomyces cerevisiae (strain ATCC 204508 / S288c) PE=1 SV=2	E	Amino acid transport and metabolism	YALI0D11110p [Yarrowia lipolytica]	molecular function: catalytic activity (GO:0003824);; biological process: metabolic process (GO:0008152);; biological process: cellular process (GO:0009987);; biological process: single-organism process (GO:0044699)	Phenylalanine, tyrosine and tryptophan biosynthesis (ko00400);; Biosynthesis of amino acids (ko01230)
c29006.graph_c0	2248	46.99	1482	29.64	200	4.59	162	3.58	3.76474e-05	-3.37681	down	--	--	Biological Process: amino acid transmembrane transport (GO:0003333);; Molecular Function: amino acid transmembrane transporter activity (GO:0015171);; Cellular Component: integral component of membrane (GO:0016021);;	K16261|0|yli:YALI0C07678g|YALI0C07678p; K16261 yeast amino acid transporter (A)	[E]	Amino acid transport and metabolism	Amino acid permease;; Amino acid permease	General amino acid permease AGP2 GN=AGP2 OS=Saccharomyces cerevisiae (strain ATCC 204508 / S288c) PE=1 SV=1	E	Amino acid transport and metabolism	YALI0C07678p [Yarrowia lipolytica]	biological process: cellular process (GO:0009987);; biological process: single-organism process (GO:0044699);; biological process: localization (GO:0051179);; molecular function: transporter activity (GO:0005215);; cellular component: membrane (GO:0016020);; cellular component: membrane part (GO:0044425)	--
c29107.graph_c0	116	3.69	126	3.83	867	30.42	555	18.69	2.52914e-06	2.55911	up	[E]	Amino acid transport and metabolism	Molecular Function: homoserine dehydrogenase activity (GO:0004412);; Biological Process: methionine biosynthetic process (GO:0009086);; Biological Process: threonine biosynthetic process (GO:0009088);; Biological Process: isoleucine biosynthetic process (GO:0009097);; Molecular Function: NADP binding (GO:0050661);; Biological Process: oxidation-reduction process (GO:0055114);;	K00003|1.00957e-156|yli:YALI0D01089g|YALI0D01089p; K00003 homoserine dehydrogenase [EC:1.1.1.3] (A)	[E]	Amino acid transport and metabolism	Homoserine dehydrogenase;; Homoserine dehydrogenase, NAD binding domain	Homoserine dehydrogenase GN=HOM6 OS=Saccharomyces cerevisiae (strain ATCC 204508 / S288c) PE=1 SV=1	E	Amino acid transport and metabolism	YALI0D01089p [Yarrowia lipolytica]	molecular function: catalytic activity (GO:0003824);; biological process: metabolic process (GO:0008152);; biological process: single-organism process (GO:0044699);; biological process: cellular process (GO:0009987);; molecular function: binding (GO:0005488)	Glycine, serine and threonine metabolism (ko00260);; Cysteine and methionine metabolism (ko00270);; Lysine biosynthesis (ko00300);; Biosynthesis of amino acids (ko01230)
c29545.graph_c0	17	0.44	4	0.1	625	17.67	136	3.7	0.0421205	5.1134	up	[E]	Amino acid transport and metabolism	Biological Process: amino acid transport (GO:0006865);; Cellular Component: membrane (GO:0016020);; Biological Process: transmembrane transport (GO:0055085);;	--	[E]	Amino acid transport and metabolism	Amino acid permease;; Amino acid permease	GABA-specific permease GN=UGA4 OS=Saccharomyces cerevisiae (strain ATCC 204508 / S288c) PE=1 SV=1	E	Amino acid transport and metabolism	YALI0A19558p [Yarrowia lipolytica]	biological process: single-organism process (GO:0044699);; biological process: localization (GO:0051179);; cellular component: membrane (GO:0016020);; biological process: cellular process (GO:0009987)	--
c29627.graph_c0	16	0.34	12	0.24	451	10.47	283	6.33	1.11361e-10	4.70095	up	[ER]	--	Cellular Component: plasma membrane (GO:0005886);; Molecular Function: urea transmembrane transporter activity (GO:0015204);; Molecular Function: putrescine transmembrane transporter activity (GO:0015489);; Molecular Function: spermidine transmembrane transporter activity (GO:0015606);; Biological Process: putrescine transport (GO:0015847);; Biological Process: spermidine transport (GO:0015848);;…	--	[E]	Amino acid transport and metabolism	Sodium:solute symporter family	Urea active transporter GN=DUR3 OS=Saccharomyces cerevisiae (strain ATCC 204508 / S288c) PE=1 SV=2	P	Inorganic ion transport and metabolism	YALI0B04202p [Yarrowia lipolytica]	cellular component: cell (GO:0005623);; cellular component: membrane (GO:0016020);; cellular component: cell part (GO:0044464);; molecular function: transporter activity (GO:0005215);; biological process: cellular process (GO:0009987);; biological process: single-organism process (GO:0044699);; biological process: localization (GO:0051179);; cellular component: membrane part (GO:0044425);; biolog…	--
c6937.graph_c0	2	0.07	0	0	66	2.46	146	3.94	0.000176919	6.67094	up	[E]	Amino acid transport and metabolism	Molecular Function: glycine hydroxymethyltransferase activity (GO:0004372);; Molecular Function: protein binding (GO:0005515);; Cellular Component: nucleus (GO:0005634);; Cellular Component: mitochondrial respiratory chain complex I (GO:0005747);; Cellular Component: mitochondrial matrix (GO:0005759);; Cellular Component: plasma membrane (GO:0005886);; Biological Process: L-serine metabolic proce…	K00600|0|tml:GSTUM_00005470001|hypothetical protein; K00600 glycine hydroxymethyltransferase [EC:2.1.2.1] (A)	[E]	Amino acid transport and metabolism	Serine hydroxymethyltransferase	Serine hydroxymethyltransferase, mitochondrial (Precursor) GN=shm2 OS=Schizosaccharomyces pombe (strain 972 / ATCC 24843) PE=3 SV=2	E	Amino acid transport and metabolism	Os03g0738400 [Oryza sativa Japonica Group]	molecular function: catalytic activity (GO:0003824);; biological process: metabolic process (GO:0008152);; molecular function: binding (GO:0005488);; cellular component: cell (GO:0005623);; cellular component: organelle (GO:0043226);; cellular component: cell part (GO:0044464);; cellular component: membrane (GO:0016020);; cellular component: macromolecular complex (GO:0032991);; cellular componen…	Glycine, serine and threonine metabolism (ko00260);; Cyanoamino acid metabolism (ko00460);; Glyoxylate and dicarboxylate metabolism (ko00630);; One carbon pool by folate (ko00670);; Methane metabolism (ko00680);; Carbon metabolism (ko01200);; Biosynthesis of amino acids (ko01230)
c7133.graph_c0	526	8.19	659	9.82	1585	27.06	1396	22.99	2.0192e-06	1.34709	up	--	--	Molecular Function: peptidase activity, acting on L-amino acid peptides (GO:0070011);;	K01268|1.99802e-165|yli:YALI0C10494g|YALI0C10494p; K01268 aminopeptidase I [EC:3.4.11.22] (A)	[E]	Amino acid transport and metabolism	Aminopeptidase I zinc metalloprotease (M18)	Vacuolar aminopeptidase 1 {ECO:0000303|PubMed:17329814} (Precursor) GN=YKL455 OS=Saccharomyces cerevisiae (strain ATCC 204508 / S288c) PE=1 SV=2	E	Amino acid transport and metabolism	YALI0C10494p [Yarrowia lipolytica]	molecular function: catalytic activity (GO:0003824);; biological process: metabolic process (GO:0008152)	--
c7152.graph_c1	651	21.45	784	24.69	1502	54.57	1970	68.7	0.000410304	1.29686	up	[E]	Amino acid transport and metabolism	Biological Process: response to starvation (GO:0042594);; Biological Process: filamentous growth of a population of unicellular organisms (GO:0044182);; Biological Process: cellular response to stimulus (GO:0051716);;	--	[I]	Lipid transport and metabolism	GDSL-like Lipase/Acylhydrolase;; GDSL-like Lipase/Acylhydrolase family	Isoamyl acetate-hydrolyzing esterase OS=Saccharomyces cerevisiae (strain ATCC 204508 / S288c) PE=1 SV=1	I	Lipid transport and metabolism	hypothetical protein V501_02254 [Pseudogymnoascus pannorum VKM F-4519 (FW-2642)]	biological process: response to stimulus (GO:0050896);; biological process: growth (GO:0040007);; biological process: single-organism process (GO:0044699);; biological process: cellular process (GO:0009987)	--
c7246.graph_c0	1226	32.65	1240	31.56	458	13.39	413	11.64	4.92241e-07	-1.49366	down	--	--	Biological Process: cellular amino acid biosynthetic process (GO:0008652);;	--	[S]	Function unknown	Spinocerebellar ataxia type 10 protein domain	Copper transport protein 86 GN=CTR86 OS=Ashbya gossypii (strain ATCC 10895 / CBS 109.51 / FGSC 9923 / NRRL PE=3 SV=1	E	Amino acid transport and metabolism	AaceriAAR058Wp [Saccharomycetaceae sp. &apos;Ashbya aceri&apos;]	biological process: metabolic process (GO:0008152);; biological process: cellular process (GO:0009987);; biological process: single-organism process (GO:0044699)	--
c7336.graph_c0	100	2.28	62	1.35	587	14.73	605	14.62	6.48219e-13	2.86984	up	[E]	Amino acid transport and metabolism	Molecular Function: glutamate dehydrogenase (NAD+) activity (GO:0004352);; Cellular Component: mitochondrion (GO:0005739);; Biological Process: glutamate catabolic process to 2-oxoglutarate (GO:0019551);; Biological Process: oxidation-reduction process (GO:0055114);;	K15371|0|yli:YALI0E09603g|YALI0E09603p; K15371 glutamate dehydrogenase [EC:1.4.1.2] (A)	[E]	Amino acid transport and metabolism	Glutamate/Leucine/Phenylalanine/Valine dehydrogenase;; Bacterial NAD-glutamate dehydrogenase	NAD-specific glutamate dehydrogenase GN=gdh-1 OS=Neurospora crassa (strain ATCC 24698 / 74-OR23-1A / CBS 708.71 / DSM PE=1 SV=4	E	Amino acid transport and metabolism	YALI0E09603p [Yarrowia lipolytica]	molecular function: catalytic activity (GO:0003824);; biological process: metabolic process (GO:0008152);; biological process: single-organism process (GO:0044699);; cellular component: cell (GO:0005623);; cellular component: organelle (GO:0043226);; cellular component: cell part (GO:0044464);; biological process: cellular process (GO:0009987)	Alanine, aspartate and glutamate metabolism (ko00250);; Arginine and proline metabolism (ko00330);; Taurine and hypotaurine metabolism (ko00430);; Nitrogen metabolism (ko00910)
c7424.graph_c0	656	9.35	706	9.66	4792	75.49	5033	76.49	4.32456e-28	2.864	up	[E]	Amino acid transport and metabolism	Molecular Function: hydrolase activity (GO:0016787);;	K01293|3.31689e-133|yli:YALI0F16489g|YALI0F16489p; K01293 Gly-Xaa carboxypeptidase [EC:3.4.17.4] (A)	[E]	Amino acid transport and metabolism	Peptidase family M20/M25/M40;; Peptidase dimerisation domain	Putative carboxypeptidase YOL153C GN=YOL153C OS=Saccharomyces cerevisiae (strain ATCC 204508 / S288c) PE=5 SV=1	E	Amino acid transport and metabolism	YALI0F16489p [Yarrowia lipolytica]	molecular function: catalytic activity (GO:0003824);; biological process: metabolic process (GO:0008152)	--
c7498.graph_c1	82	17.19	65	12.89	160	39.48	264	59.05	0.02456	1.53734	up	--	--	--	--	--	--	--	--	E	Amino acid transport and metabolism	hypothetical protein CHGG_10467 [Chaetomium globosum CBS 148.51]	--	--
c7821.graph_c0	5502	112.09	5982	116.56	2712	60.63	1626	35.04	2.3161e-08	-1.40141	down	[E]	Amino acid transport and metabolism	Molecular Function: methylenetetrahydrofolate reductase (NAD(P)H) activity (GO:0004489);; Biological Process: methionine metabolic process (GO:0006555);; Biological Process: tetrahydrofolate interconversion (GO:0035999);; Biological Process: oxidation-reduction process (GO:0055114);;	K00297|0|yli:YALI0B00572g|YALI0B00572p; K00297 methylenetetrahydrofolate reductase (NADPH) [EC:1.5.1.20] (A)	[E]	Amino acid transport and metabolism	Methylenetetrahydrofolate reductase	Methylenetetrahydrofolate reductase 2 GN=G2882 OS=Saccharomyces cerevisiae (strain ATCC 204508 / S288c) PE=1 SV=2	E	Amino acid transport and metabolism	YALI0B00572p [Yarrowia lipolytica]	molecular function: catalytic activity (GO:0003824);; biological process: metabolic process (GO:0008152);; biological process: single-organism process (GO:0044699);; biological process: cellular process (GO:0009987)	One carbon pool by folate (ko00670);; Carbon metabolism (ko01200)
c7850.graph_c0	52284	474.54	25393	220.54	1024	10.16	997	9.57	0.00039536	-5.28402	down	[EQ]	--	Molecular Function: catalytic activity (GO:0003824);;	K01469|0|yli:YALI0E02398g|YALI0E02398p; K01469 5-oxoprolinase (ATP-hydrolysing) [EC:3.5.2.9] (A)	[E]	Amino acid transport and metabolism	Hydantoinase B/oxoprolinase;; Hydantoinase/oxoprolinase;; Hydantoinase/oxoprolinase N-terminal region	Uncharacterized protein C11D3.15 GN=SPAC11D3.15 OS=Schizosaccharomyces pombe (strain 972 / ATCC 24843) PE=3 SV=1	E	Amino acid transport and metabolism	YALI0E02398p [Yarrowia lipolytica]	molecular function: catalytic activity (GO:0003824);; biological process: metabolic process (GO:0008152)	Glutathione metabolism (ko00480)
c7905.graph_c0	13453	318.82	12124	274.77	484	12.6	282	7.07	1.81809e-40	-5.06653	down	[E]	Amino acid transport and metabolism	Biological Process: amino acid transmembrane transport (GO:0003333);; Molecular Function: amino acid transmembrane transporter activity (GO:0015171);; Cellular Component: integral component of membrane (GO:0016021);;	K16261|0|yli:YALI0B09537g|YALI0B09537p; K16261 yeast amino acid transporter (A)	[E]	Amino acid transport and metabolism	Amino acid permease;; Amino acid permease	Probable proline-specific permease put4 OS=Schizosaccharomyces pombe (strain 972 / ATCC 24843) PE=3 SV=1	E	Amino acid transport and metabolism	YALI0B09537p [Yarrowia lipolytica]	biological process: cellular process (GO:0009987);; biological process: single-organism process (GO:0044699);; biological process: localization (GO:0051179);; molecular function: transporter activity (GO:0005215);; cellular component: membrane (GO:0016020);; cellular component: membrane part (GO:0044425)	--
c8075.graph_c0	1	0.04	0	0	28	1.11	37	1.41	1.42842e-08	5.95628	up	[CHR]	--	Cellular Component: peroxisome (GO:0005777);; Biological Process: rRNA processing (GO:0006364);; Molecular Function: poly(U) RNA binding (GO:0008266);; Molecular Function: glycerate dehydrogenase activity (GO:0008465);; Cellular Component: chloroplast (GO:0009507);; Biological Process: response to blue light (GO:0009637);; Biological Process: plastid organization (GO:0009657);; Biological Process…	K00049|5.20233e-31|pfp:PFL1_00796|hypothetical protein; K00049 glyoxylate/hydroxypyruvate reductase [EC:1.1.1.79 1.1.1.81] (A)	[C]	Energy production and conversion	D-isomer specific 2-hydroxyacid dehydrogenase, NAD binding domain;; D-isomer specific 2-hydroxyacid dehydrogenase, catalytic domain	Glyoxylate reductase 1 GN=GOR1 OS=Saccharomyces cerevisiae (strain ATCC 204508 / S288c) PE=1 SV=1	E	Amino acid transport and metabolism	Os02g0101500 [Oryza sativa Japonica Group]	cellular component: cell (GO:0005623);; cellular component: organelle (GO:0043226);; cellular component: cell part (GO:0044464);; biological process: metabolic process (GO:0008152);; biological process: cellular process (GO:0009987);; biological process: cellular component organization or biogenesis (GO:0071840);; molecular function: binding (GO:0005488);; molecular function: catalytic activity (…	Glycine, serine and threonine metabolism (ko00260);; Pyruvate metabolism (ko00620);; Glyoxylate and dicarboxylate metabolism (ko00630)
c8617.graph_c0	0	0	0	0	38	1.42	56	2	6.42834e-10	Infinity	up	[E]	Amino acid transport and metabolism	Molecular Function: glutamate-ammonia ligase activity (GO:0004356);; Molecular Function: ATP binding (GO:0005524);; Cellular Component: mitochondrion (GO:0005739);; Biological Process: glycolytic process (GO:0006096);; Biological Process: pentose-phosphate shunt (GO:0006098);; Biological Process: glutamine biosynthetic process (GO:0006542);; Biological Process: water transport (GO:0006833);; Biol…	K01915|4.28629e-136|lbc:LACBIDRAFT_183088|glutamine synthetase; K01915 glutamine synthetase [EC:6.3.1.2] (A)	[E]	Amino acid transport and metabolism	Glutamine synthetase, catalytic domain;; Glutamine synthetase, beta-Grasp domain	Glutamine synthetase GN=GLN1 OS=Hebeloma cylindrosporum PE=2 SV=1	E	Amino acid transport and metabolism	Os04g0659100 [Oryza sativa Japonica Group]	molecular function: catalytic activity (GO:0003824);; biological process: metabolic process (GO:0008152);; molecular function: binding (GO:0005488);; cellular component: cell (GO:0005623);; cellular component: organelle (GO:0043226);; cellular component: cell part (GO:0044464);; biological process: cellular process (GO:0009987);; biological process: single-organism process (GO:0044699);; biologic…	Alanine, aspartate and glutamate metabolism (ko00250);; Arginine and proline metabolism (ko00330);; Glyoxylate and dicarboxylate metabolism (ko00630);; Nitrogen metabolism (ko00910);; Biosynthesis of amino acids (ko01230)
