# Supplementary material for: Cytosporone B as a Biological Preservative: Purification, Fungicidal Activity and Mechanism of Action against Geotrichum citri-aurantii
Source: Biomolecules. 2019 Mar 29;9(4):125. doi: 10.3390/biom9040125 (PMC6523523; doi:10.3390/biom9040125)
Supplement: Supplementary file 1 [file biomolecules-09-00125-s001.zip › biomolecules-462950-supplementary final/supplementary file 5.xls]

## Sheet: biomarker
#ID	T02_count	T02_FPKM	T03_count	T03_FPKM	T04_count	T04_FPKM	T05_count	T05_FPKM	FDR	log2FC	regulated	COG_class	COG_class_annotation	GO_annotation	KEGG_annotation	KOG_class	KOG_class_annotation	Pfam_annotation	Swissprot_annotation	eggNOG_class	eggNOG_class_annotation	nr_annotation	GO_second_level_annotation	KEGG_pathway_annotation
c13987.graph_c0	142	4	151	4.07	41	1.27	40	1.19	0.00228322	-1.84355	down	[T]	Signal transduction mechanisms	Biological Process: regulation of cellular process (GO:0050794);;	K11231|2.04298e-38|kaf:KAFR_0D02240|KAFR0D02240; hypothetical protein; K11231 osomolarity two-component system, sensor histidine kinase SLN1 [EC:2.7.13.3] (A)	[T]	Signal transduction mechanisms	--	Osmosensing histidine protein kinase SLN1 GN=SLN1 OS=Saccharomyces cerevisiae (strain ATCC 204508 / S288c) PE=1 SV=1	T	Signal transduction mechanisms	hypothetical protein KAFR_0D02240 [Kazachstania africana CBS 2517]	biological process: biological regulation (GO:0065007)	MAPK signaling pathway - yeast (ko04011)
c14037.graph_c0	554	10.69	532	9.87	1361	28.67	1201	24.45	1.68267e-05	1.24345	up	[RTKL]	--	Molecular Function: transferase activity (GO:0016740);;	--	[T]	Signal transduction mechanisms	Protein kinase domain;; Protein tyrosine kinase	Negative regulator of the PHO system GN=PHO85 OS=Debaryomyces hansenii (strain ATCC 36239 / CBS 767 / JCM 1990 / NBRC PE=3 SV=2	T	Signal transduction mechanisms	PREDICTED: mitogen-activated protein kinase 12 isoform X2 [Python bivittatus]	molecular function: catalytic activity (GO:0003824);; biological process: metabolic process (GO:0008152)	--
c14061.graph_c0	220	4.86	222	4.69	91	2.21	103	2.41	0.019004	-1.17597	down	[T]	Signal transduction mechanisms	Biological Process: mycelium development (GO:0043581);;	K10273|2.6664e-82|yli:YALI0F01837g|YALI0F01837p; K10273 F-box and leucine-rich repeat protein 7 (A)	[PT]	--	Cyclic nucleotide-binding domain	cAMP-dependent protein kinase regulatory subunit GN=PKAR OS=Debaryomyces hansenii (strain ATCC 36239 / CBS 767 / JCM 1990 / NBRC PE=3 SV=2	T	Signal transduction mechanisms	YALI0F01837p [Yarrowia lipolytica]	biological process: multicellular organismal process (GO:0032501);; biological process: developmental process (GO:0032502);; biological process: single-organism process (GO:0044699)	--
c14355.graph_c0	734	10.67	863	12.98	301	4.68	305	4.58	2.57029e-05	-1.38173	down	--	--	--	--	[T]	Signal transduction mechanisms	RhoGAP domain;; LIM domain	Probable Rho-type GTPase-activating protein 4 GN=rga4 OS=Schizosaccharomyces pombe (strain 972 / ATCC 24843) PE=1 SV=2	T	Signal transduction mechanisms	hypothetical protein [Tuber melanosporum Mel28]	--	--
c14471.graph_c0	10863	161.12	12324	179.92	4460	76.79	4631	77.96	3.13219e-07	-1.33557	down	[RTKL]	--	Molecular Function: kinase activity (GO:0016301);;	K08286|3.69859e-104|yli:YALI0D07150g|YALI0D07150p; K08286 protein-serine/threonine kinase [EC:2.7.11.-] (A)	[R]	General function prediction only	Protein kinase domain;; Protein tyrosine kinase	Serine/threonine-protein kinase PRR1 GN=PRR1 OS=Saccharomyces cerevisiae (strain ATCC 204508 / S288c) PE=1 SV=1	T	Signal transduction mechanisms	YALI0D07150p [Yarrowia lipolytica]	molecular function: catalytic activity (GO:0003824);; biological process: metabolic process (GO:0008152);; biological process: cellular process (GO:0009987)	--
c14704.graph_c0	35	1.37	28	1.05	742	32.12	273	11.33	0.00967334	3.99224	up	[TZDR]	--	Molecular Function: calcium ion binding (GO:0005509);; Cellular Component: intracellular (GO:0005622);; Biological Process: spore germination (GO:0009847);; Cellular Component: spitzenkorper (GO:0031521);; Biological Process: mycelium development (GO:0043581);; Biological Process: regulation of cell cycle (GO:0051726);;	K02183|1.81893e-69|vda:VDAG_04591|calmodulin; K02183 calmodulin (A)	[T]	Signal transduction mechanisms	EF hand;; EF-hand domain pair;; EF-hand domain;; EF-hand domain pair;; EF hand;; EF-hand domain;; Cytoskeletal-regulatory complex EF hand;; Secreted protein acidic and rich in cysteine Ca binding region;; Ca2+ insensitive EF hand	Calmodulin GN=cmd-1 OS=Neurospora crassa (strain ATCC 24698 / 74-OR23-1A / CBS 708.71 / DSM PE=1 SV=2	T	Signal transduction mechanisms	hypothetical protein ANO11243_038860 [fungal sp. No.11243]	molecular function: binding (GO:0005488);; cellular component: cell (GO:0005623);; cellular component: cell part (GO:0044464);; biological process: developmental process (GO:0032502);; cellular component: macromolecular complex (GO:0032991);; biological process: multicellular organismal process (GO:0032501);; biological process: single-organism process (GO:0044699);; biological process: biologica…	Phosphatidylinositol signaling system (ko04070)
c14925.graph_c1	473	4.47	531	4.8	74	0.76	76	0.76	9.54926e-11	-2.72814	down	[T]	Signal transduction mechanisms	Molecular Function: signal transducer activity (GO:0004871);; Biological Process: signal transduction (GO:0007165);; Molecular Function: transferase activity, transferring phosphorus-containing groups (GO:0016772);; Biological Process: cellular metabolic process (GO:0044237);;	--	[T]	Signal transduction mechanisms	Histidine kinase-, DNA gyrase B-, and HSP90-like ATPase;; PAS fold;; His Kinase A (phospho-acceptor) domain;; Response regulator receiver domain;; PAS domain;; PAS fold;; PAS fold	Peroxide stress-activated histidine kinase mak1 GN=mak1 OS=Schizosaccharomyces pombe (strain 972 / ATCC 24843) PE=3 SV=1	T	Signal transduction mechanisms	hypothetical protein DRE_04690 [Drechslerella stenobrocha 248]	molecular function: molecular transducer activity (GO:0060089);; biological process: cellular process (GO:0009987);; biological process: signaling (GO:0023052);; biological process: single-organism process (GO:0044699);; biological process: response to stimulus (GO:0050896);; biological process: biological regulation (GO:0065007);; molecular function: catalytic activity (GO:0003824);; biological …	--
c15002.graph_c0	6	0.21	5	0.16	311	11.46	187	6.65	2.78716e-10	5.49274	up	--	--	Cellular Component: cytoplasm (GO:0005737);; Biological Process: single-organism process (GO:0044699);;	--	[U]	Intracellular trafficking, secretion, and vesicular transport	BAR domain;; SH3 domain;; Variant SH3 domain;; Variant SH3 domain	Regulator of cytoskeleton and endocytosis RVS167 {ECO:0000305} OS=Candida albicans (strain SC5314 / ATCC MYA-2876) PE=3 SV=1	T	Signal transduction mechanisms	BAR adaptor protein RVS167 [Aspergillus kawachii IFO 4308]	cellular component: cell (GO:0005623);; cellular component: cell part (GO:0044464);; biological process: single-organism process (GO:0044699)	--
c15346.graph_c0	786	21.66	959	25.26	3263	98.92	3287	95.82	1.40051e-13	1.92593	up	--	--	--	--	--	--	BAR domain	Regulator of cytoskeleton and endocytosis RVS167 {ECO:0000305} OS=Candida albicans (strain SC5314 / ATCC MYA-2876) PE=3 SV=1	T	Signal transduction mechanisms	YALI0F19778p [Yarrowia lipolytica]	--	--
c19613.graph_c0	954	6.16	1617	9.84	678	5.25	521	3.61	0.0183477	-1.0747	down	--	--	Biological Process: regulation of cellular process (GO:0050794);;	--	[T]	Signal transduction mechanisms	RhoGAP domain;; RasGEF domain;; RasGEF N-terminal motif	GTPase-activating protein BEM2/IPL2 GN=BEM2 OS=Saccharomyces cerevisiae (strain ATCC 204508 / S288c) PE=1 SV=1	T	Signal transduction mechanisms	GTPase-activating protein [Wickerhamomyces ciferrii]	biological process: biological regulation (GO:0065007)	--
c19673.graph_c0	2	0.06	0	0	25	0.88	70	2.28	0.00983317	5.51652	up	--	--	--	K04627|3.09253e-36|ncs:NCAS_0B08390|NCAS0B08390; hypothetical protein; K04627 pheromone a factor receptor (A)	--	--	Pheromone A receptor	Pheromone a factor receptor GN=STE3 OS=Saccharomyces cerevisiae (strain ATCC 204508 / S288c) PE=1 SV=1	T	Signal transduction mechanisms	hypothetical protein NCAS_0B08390 [Naumovozyma castellii CBS 4309]	--	MAPK signaling pathway - yeast (ko04011)
c20015.graph_c0	623	5.94	693	6.32	333	3.47	317	3.2	0.0034683	-1.0049	down	--	--	--	--	[DT]	--	Domain of unknown function (DUF3384);; Rap/ran-GAP;; Tuberin	Tuberous sclerosis 2 protein homolog GN=tsc2 OS=Schizosaccharomyces pombe (strain 972 / ATCC 24843) PE=1 SV=1	T	Signal transduction mechanisms	YALI0E07095p [Yarrowia lipolytica]	--	--
c20163.graph_c0	2023	14.68	2558	17.76	9601	76.3	8012	61.55	3.50218e-14	1.95844	up	[RTKL]	--	Molecular Function: protein serine/threonine kinase activity (GO:0004674);; Molecular Function: ATP binding (GO:0005524);; Biological Process: protein phosphorylation (GO:0006468);;	--	[T]	Signal transduction mechanisms	Biotin-protein ligase, N terminal;; Biotin/lipoate A/B protein ligase family;; Protein kinase domain;; Protein tyrosine kinase;; Protein of unknown function (DUF1168)	Serine/threonine-protein kinase srk1 GN=srk1 OS=Schizosaccharomyces pombe (strain 972 / ATCC 24843) PE=1 SV=1	T	Signal transduction mechanisms	YALI0E13750p [Yarrowia lipolytica]	molecular function: catalytic activity (GO:0003824);; biological process: metabolic process (GO:0008152);; biological process: cellular process (GO:0009987);; molecular function: binding (GO:0005488)	--
c20456.graph_c0	17838	149.99	21715	173.06	9941	82.28	9491	77.76	0.000448718	-1.00881	down	[T]	Signal transduction mechanisms	Molecular Function: cysteine synthase activity (GO:0004124);; Biological Process: cysteine biosynthetic process from serine (GO:0006535);; Molecular Function: transferase activity (GO:0016740);;	K01738|4.35527e-170|tre:TRIREDRAFT_76018|hypothetical protein; K01738 cysteine synthase A [EC:2.5.1.47] (A)	[T]	Signal transduction mechanisms	Dual specificity phosphatase, catalytic domain;; Protein-tyrosine phosphatase;; Pyridoxal-phosphate dependent enzyme;; Calcineurin-like phosphoesterase;; Dihydrofolate reductase	Cysteine synthase GN=cysB OS=Emericella nidulans (strain FGSC A4 / ATCC 38163 / CBS 112.46 / NRRL PE=3 SV=2	V	Defense mechanisms	hypothetical protein DOTSEDRAFT_72459 [Dothistroma septosporum NZE10]	molecular function: catalytic activity (GO:0003824);; biological process: metabolic process (GO:0008152);; biological process: cellular process (GO:0009987);; biological process: single-organism process (GO:0044699)	Cysteine and methionine metabolism (ko00270);; Sulfur metabolism (ko00920);; Carbon metabolism (ko01200);; Biosynthesis of amino acids (ko01230)
c21243.graph_c2	5285	89.93	4332	70.52	2232	41.65	1952	35.13	0.000602896	-1.20219	down	--	--	--	--	[TZ]	--	RhoGAP domain;; Dual specificity phosphatase, catalytic domain	Rho-GTPase-activating protein 5 GN=rga5 OS=Schizosaccharomyces pombe (strain 972 / ATCC 24843) PE=3 SV=2	T	Signal transduction mechanisms	Rho GTPase activation protein [Auricularia delicata TFB-10046 SS5]	--	--
c21252.graph_c0	28	0.7	35	0.74	0	0	0	0	1.33699e-09	#NAME?	down	--	--	Biological Process: transmembrane transport (GO:0055085);;	--	[T]	Signal transduction mechanisms	OPT oligopeptide transporter protein	Sexual differentiation process protein isp4 GN=isp4 OS=Schizosaccharomyces pombe (strain 972 / ATCC 24843) PE=2 SV=2	P	Inorganic ion transport and metabolism	PREDICTED: oligopeptide transporter 3 [Nicotiana tomentosiformis]	biological process: cellular process (GO:0009987);; biological process: single-organism process (GO:0044699);; biological process: localization (GO:0051179)	--
c21841.graph_c0	7	0.2	1	0.03	87	2.48	148	4.06	6.09426e-06	4.8348	up	[I]	Lipid transport and metabolism	--	--	[T]	Signal transduction mechanisms	Carboxylesterase family	Lipase 1 (Precursor) GN=LIP1 OS=Geotrichum fermentans (Trichosporon fermentans) PE=1 SV=1	T	Signal transduction mechanisms	lipase [Galactomyces candidum]	--	--
c22336.graph_c0	155	2.52	300	4.66	75	1.33	51	0.88	0.00871739	-1.82381	down	[RTKL]	--	Molecular Function: protein serine/threonine kinase activity (GO:0004674);; Molecular Function: ATP binding (GO:0005524);; Molecular Function: phospholipid binding (GO:0005543);; Biological Process: protein phosphorylation (GO:0006468);;	K08286|1.90887e-173|yli:YALI0C22770g|YALI0C22770p; K08286 protein-serine/threonine kinase [EC:2.7.11.-] (A)	[T]	Signal transduction mechanisms	Protein kinase domain;; Protein tyrosine kinase;; P21-Rho-binding domain;; PH domain;; Kinase-like	Serine/threonine-protein kinase CLA4 GN=CLA4 OS=Candida albicans (Yeast) PE=3 SV=1	T	Signal transduction mechanisms	YALI0C22770p [Yarrowia lipolytica]	molecular function: catalytic activity (GO:0003824);; biological process: metabolic process (GO:0008152);; biological process: cellular process (GO:0009987);; molecular function: binding (GO:0005488)	--
c22418.graph_c1	3296	46.21	3351	44.95	1046	16.06	775	11.49	7.33436e-13	-1.86373	down	--	--	Biological Process: single-organism cellular process (GO:0044763);;	K11236|9.79599e-135|yli:YALI0C14828g|YALI0C14828p; K11236 cell division control protein 24 (A)	[T]	Signal transduction mechanisms	RhoGEF domain;; CDC24 Calponin;; Pleckstrin homology domain;; PB1 domain	Rho guanine nucleotide exchange factor scd1 GN=scd1 OS=Schizosaccharomyces pombe (strain 972 / ATCC 24843) PE=1 SV=2	T	Signal transduction mechanisms	YALI0C14828p [Yarrowia lipolytica]	biological process: cellular process (GO:0009987);; biological process: single-organism process (GO:0044699)	MAPK signaling pathway - yeast (ko04011)
c22693.graph_c0	120	4.87	182	7.06	0	0	0	0	5.82367e-16	#NAME?	down	[T]	Signal transduction mechanisms	Molecular Function: protein domain specific binding (GO:0019904);;	K06630|2.883e-128|dsq:DICSQDRAFT_169323|14-3-3-domain-containing protein; K06630 14-3-3 protein epsilon (A)	[O]	Posttranslational modification, protein turnover, chaperones	14-3-3 protein	DNA damage checkpoint protein rad24 GN=rad24 OS=Schizosaccharomyces pombe (strain 972 / ATCC 24843) PE=1 SV=2	O	Posttranslational modification, protein turnover, chaperones	14-3-3-like protein [Euphorbia esula]	molecular function: binding (GO:0005488)	--
c22850.graph_c0	127	13.95	223	23.47	0	0	0	0	6.3885e-14	#NAME?	down	--	--	Biological Process: lipid transport (GO:0006869);; Molecular Function: lipid binding (GO:0008289);;	--	--	--	Protease inhibitor/seed storage/LTP family;; Probable lipid transfer	--	T	Signal transduction mechanisms	hypothetical protein QW71_36410 [Paenibacillus sp. IHB B 3415]	biological process: single-organism process (GO:0044699);; biological process: localization (GO:0051179);; molecular function: binding (GO:0005488)	--
c23050.graph_c0	27	2.89	40	3.88	0	0	0	0	1.16709e-09	#NAME?	down	--	--	Molecular Function: calcium ion binding (GO:0005509);; Cellular Component: nucleus (GO:0005634);; Cellular Component: cytosol (GO:0005829);;	--	--	--	EF-hand domain pair;; EF hand;; EF hand;; EF-hand domain	--	T	Signal transduction mechanisms	PREDICTED: uncharacterized protein LOC104587464 [Nelumbo nucifera]	molecular function: binding (GO:0005488);; cellular component: cell (GO:0005623);; cellular component: organelle (GO:0043226);; cellular component: cell part (GO:0044464)	--
c23408.graph_c0	27	0.63	30	0.74	0	0	0	0	1.54459e-09	#NAME?	down	--	--	--	K00921|3.27347e-90|kla:KLLA0D04598g|hypothetical protein; K00921 1-phosphatidylinositol-3-phosphate 5-kinase [EC:2.7.1.150] (A)	[T]	Signal transduction mechanisms	Phosphatidylinositol-4-phosphate 5-Kinase	1-phosphatidylinositol 3-phosphate 5-kinase FAB1 GN=FAB1 OS=Saccharomyces cerevisiae (strain ATCC 204508 / S288c) PE=1 SV=3	T	Signal transduction mechanisms	hypothetical protein CISIN_1g000604mg [Citrus sinensis]	--	Inositol phosphate metabolism (ko00562);; Phosphatidylinositol signaling system (ko04070);; Phagosome (ko04145)
c23710.graph_c1	12988	1259.28	13061	1185.45	27640	2848.06	25209	2516.41	0.000763032	1.02839	up	[J]	Translation, ribosomal structure and biogenesis	Molecular Function: transferase activity, transferring phosphorus-containing groups (GO:0016772);;	--	[J]	Translation, ribosomal structure and biogenesis	Mitochondrial branched-chain alpha-ketoacid dehydrogenase kinase;; Histidine kinase-, DNA gyrase B-, and HSP90-like ATPase;; Ribosomal protein S26e	40S ribosomal protein S26-B GN=rps26b OS=Schizosaccharomyces pombe (strain 972 / ATCC 24843) PE=3 SV=1	T	Signal transduction mechanisms	YALI0E19679p [Yarrowia lipolytica]	molecular function: catalytic activity (GO:0003824);; biological process: metabolic process (GO:0008152)	--
c23814.graph_c0	43	1.3	36	1.04	15	0.5	12	0.38	0.0382841	-1.55122	down	--	--	--	--	[T]	Signal transduction mechanisms	RhoGAP domain	Probable Rho-type GTPase-activating protein 4 GN=rga4 OS=Schizosaccharomyces pombe (strain 972 / ATCC 24843) PE=1 SV=2	T	Signal transduction mechanisms	YALI0A12111p [Yarrowia lipolytica]	--	--
c23859.graph_c0	198	1.51	304	2.21	73	0.61	63	0.5	0.000174683	-1.86	down	[S]	Function unknown	Biological Process: signal transduction (GO:0007165);; Biological Process: cyclic nucleotide biosynthetic process (GO:0009190);; Molecular Function: phosphorus-oxygen lyase activity (GO:0016849);;	K01768|0|yli:YALI0B18759g|YALI0B18759p; K01768 adenylate cyclase [EC:4.6.1.1] (A)	[T]	Signal transduction mechanisms	Leucine Rich repeats (2 copies);; Protein phosphatase 2C;; Leucine rich repeat;; Adenylate and Guanylate cyclase catalytic domain;; Leucine Rich Repeat;; Leucine rich repeat;; Ras association (RalGDS/AF-6) domain;; Adenylate cyclase G-alpha binding domain	Adenylate cyclase OS=Podospora anserina (Pleurage anserina) PE=3 SV=1	T	Signal transduction mechanisms	YALI0B18759p [Yarrowia lipolytica]	biological process: cellular process (GO:0009987);; biological process: signaling (GO:0023052);; biological process: single-organism process (GO:0044699);; biological process: response to stimulus (GO:0050896);; biological process: biological regulation (GO:0065007);; biological process: metabolic process (GO:0008152);; molecular function: catalytic activity (GO:0003824)	Purine metabolism (ko00230);; Meiosis - yeast (ko04113)
c23948.graph_c0	111	1.91	186	3.06	53	1	35	0.64	0.00365573	-1.73237	down	--	--	--	--	[T]	Signal transduction mechanisms	OPT oligopeptide transporter protein	Glutathione transporter 1 GN=pgt1 OS=Schizosaccharomyces pombe (strain 972 / ATCC 24843) PE=1 SV=1	T	Signal transduction mechanisms	glutathione transporter Pgt1 [Schizosaccharomyces cryophilus OY26]	--	--
c23991.graph_c0	43	0.89	43	0.91	0	0	0	0	6.36325e-10	#NAME?	down	--	--	--	--	[T]	Signal transduction mechanisms	Conserved mid region of cactin;; Cactus-binding C-terminus of cactin protein	Uncharacterized protein C2F12.12c GN=SPBC2F12.12c OS=Schizosaccharomyces pombe (strain 972 / ATCC 24843) PE=4 SV=1	T	Signal transduction mechanisms	putative C19orf29 [Gossypium arboreum]	--	--
c24066.graph_c0	25	0.4	36	0.55	0	0	0	0	1.3512e-09	#NAME?	down	[T]	Signal transduction mechanisms	Molecular Function: ATP binding (GO:0005524);; Molecular Function: 1-phosphatidylinositol-4-phosphate 5-kinase activity (GO:0016308);; Biological Process: phosphatidylinositol phosphorylation (GO:0046854);;	K00889|3.62349e-66|cal:CaO19.3153|MSS4; Phosphatidylinositol 4-phosphate kinase:; K00889 1-phosphatidylinositol-4-phosphate 5-kinase [EC:2.7.1.68] (A)	[T]	Signal transduction mechanisms	Phosphatidylinositol-4-phosphate 5-Kinase;; MORN repeat	Phosphatidylinositol 4-phosphate 5-kinase its3 GN=its3 OS=Schizosaccharomyces pombe (strain 972 / ATCC 24843) PE=1 SV=3	T	Signal transduction mechanisms	PREDICTED: phosphatidylinositol 4-phosphate 5-kinase 9 [Vitis vinifera]	molecular function: binding (GO:0005488);; molecular function: catalytic activity (GO:0003824);; biological process: metabolic process (GO:0008152);; biological process: cellular process (GO:0009987);; biological process: single-organism process (GO:0044699)	Inositol phosphate metabolism (ko00562);; Phosphatidylinositol signaling system (ko04070);; Endocytosis (ko04144)
c24418.graph_c0	46	1.73	67	2.41	0	0	0	0	1.71437e-10	#NAME?	down	--	--	Molecular Function: phospholipase C activity (GO:0004629);; Biological Process: lipid metabolic process (GO:0006629);; Biological Process: intracellular signal transduction (GO:0035556);;	K01771|3.23691e-09|tre:TRIREDRAFT_111102|phospholipase C; K01771 1-phosphatidylinositol phosphodiesterase [EC:4.6.1.13] (A)	[T]	Signal transduction mechanisms	Phosphatidylinositol-specific phospholipase C, X domain	--	T	Signal transduction mechanisms	PREDICTED: uncharacterized protein LOC103334799 [Prunus mume]	molecular function: catalytic activity (GO:0003824);; biological process: metabolic process (GO:0008152);; biological process: single-organism process (GO:0044699);; biological process: cellular process (GO:0009987);; biological process: signaling (GO:0023052);; biological process: response to stimulus (GO:0050896);; biological process: biological regulation (GO:0065007)	Inositol phosphate metabolism (ko00562)
c24432.graph_c0	23	0.78	28	0.91	0	0	0	0	1.65326e-09	#NAME?	down	[T]	Signal transduction mechanisms	Molecular Function: phosphoprotein phosphatase activity (GO:0004721);;	K06269|0|ure:UREG_06645|serine/threonine-protein phosphatase PP1; K06269 serine/threonine-protein phosphatase PP1 catalytic subunit [EC:3.1.3.16] (A)	[TR]	--	Calcineurin-like phosphoesterase	Serine/threonine-protein phosphatase PP1 GN=bimG OS=Emericella nidulans (strain FGSC A4 / ATCC 38163 / CBS 112.46 / NRRL PE=2 SV=1	T	Signal transduction mechanisms	hypothetical protein CISIN_1g019125mg [Citrus sinensis]	molecular function: catalytic activity (GO:0003824);; biological process: metabolic process (GO:0008152);; biological process: cellular process (GO:0009987)	mRNA surveillance pathway (ko03015);; Meiosis - yeast (ko04113)
c24754.graph_c0	25	0.52	30	0.72	0	0	0	0	1.57011e-09	#NAME?	down	[RTKL]	--	Molecular Function: protein kinase activity (GO:0004672);;	K08850|4.51506e-21|spo:SPCC320.13c|ark1, aim1, SPCC330.16; aurora-B kinase Ark1; K08850 aurora kinase, other [EC:2.7.11.1] (A)	--	--	Protein kinase domain;; Protein tyrosine kinase;; Universal stress protein family	Serine/threonine-protein kinase ark1 GN=ark1 OS=Schizosaccharomyces pombe (strain 972 / ATCC 24843) PE=1 SV=2	T	Signal transduction mechanisms	hypothetical protein CISIN_1g041755mg, partial [Citrus sinensis]	molecular function: catalytic activity (GO:0003824);; biological process: metabolic process (GO:0008152);; biological process: cellular process (GO:0009987)	--
c24779.graph_c0	25	0.89	45	1.74	0	0	0	0	2.37074e-08	#NAME?	down	[T]	Signal transduction mechanisms	Molecular Function: catalytic activity (GO:0003824);; Cellular Component: plasma membrane (GO:0005886);; Biological Process: metabolic process (GO:0008152);;	K01090|1.07944e-35|mgl:MGL_1670|hypothetical protein; K01090 protein phosphatase [EC:3.1.3.16] (A)	[T]	Signal transduction mechanisms	Protein phosphatase 2C;; Stage II sporulation protein E (SpoIIE);; Protein phosphatase 2C	Protein phosphatase 2C homolog 1 GN=PTC1 OS=Saccharomyces cerevisiae (strain ATCC 204508 / S288c) PE=1 SV=1	T	Signal transduction mechanisms	PREDICTED: probable protein phosphatase 2C 9 [Nelumbo nucifera]	molecular function: catalytic activity (GO:0003824);; biological process: metabolic process (GO:0008152);; cellular component: cell (GO:0005623);; cellular component: membrane (GO:0016020);; cellular component: cell part (GO:0044464)	--
c25079.graph_c0	38	1.05	75	1.98	0	0	0	0	1.08674e-07	#NAME?	down	--	--	Biological Process: signal transduction (GO:0007165);; Cellular Component: plant-type cell wall (GO:0009505);; Molecular Function: phosphatidylinositol binding (GO:0035091);;	--	--	--	PH domain	--	T	Signal transduction mechanisms	PREDICTED: switch-associated protein 70 [Vitis vinifera]	biological process: cellular process (GO:0009987);; biological process: signaling (GO:0023052);; biological process: single-organism process (GO:0044699);; biological process: response to stimulus (GO:0050896);; biological process: biological regulation (GO:0065007);; cellular component: cell (GO:0005623);; cellular component: cell part (GO:0044464);; molecular function: binding (GO:0005488)	--
c25083.graph_c0	24	0.6	39	0.94	0	0	0	0	1.26441e-09	#NAME?	down	[RTKL]	--	Molecular Function: calmodulin-dependent protein kinase activity (GO:0004683);; Molecular Function: calcium ion binding (GO:0005509);; Molecular Function: ATP binding (GO:0005524);; Biological Process: protein phosphorylation (GO:0006468);;	--	[T]	Signal transduction mechanisms	Protein kinase domain;; EF hand;; EF-hand domain pair;; EF-hand domain pair;; EF-hand domain;; Protein tyrosine kinase;; EF hand;; Cytoskeletal-regulatory complex EF hand	Calcium/calmodulin-dependent protein kinase type I GN=cmk1 OS=Schizosaccharomyces pombe (strain 972 / ATCC 24843) PE=1 SV=1	T	Signal transduction mechanisms	Calmodulin-domain protein kinase 5 isoform 1 [Theobroma cacao]	molecular function: catalytic activity (GO:0003824);; biological process: metabolic process (GO:0008152);; biological process: cellular process (GO:0009987);; molecular function: binding (GO:0005488)	--
c25122.graph_c0	25	0.91	62	1.84	0	0	0	0	0.000104238	#NAME?	down	[RTKL]	--	Molecular Function: protein serine/threonine kinase activity (GO:0004674);; Molecular Function: protein tyrosine kinase activity (GO:0004713);; Molecular Function: ATP binding (GO:0005524);; Cellular Component: plasma membrane (GO:0005886);; Biological Process: glycolytic process (GO:0006096);; Biological Process: water transport (GO:0006833);; Biological Process: hyperosmotic response (GO:000697…	K03083|7.06938e-144|uma:UM00560.1|hypothetical protein; K03083 glycogen synthase kinase 3 beta [EC:2.7.11.26] (A)	[G]	Carbohydrate transport and metabolism	Protein kinase domain;; Protein tyrosine kinase	Protein kinase gsk3 GN=gsk3 OS=Schizosaccharomyces pombe (strain 972 / ATCC 24843) PE=1 SV=3	T	Signal transduction mechanisms	PREDICTED: shaggy-related protein kinase eta isoform X1 [Vitis vinifera]	molecular function: catalytic activity (GO:0003824);; biological process: metabolic process (GO:0008152);; biological process: cellular process (GO:0009987);; biological process: single-organism process (GO:0044699);; molecular function: binding (GO:0005488);; cellular component: cell (GO:0005623);; cellular component: membrane (GO:0016020);; cellular component: cell part (GO:0044464);; biologica…	--
c25213.graph_c0	297	7.95	279	7.57	34	0.79	34	0.7	2.60423e-09	-3.07578	down	--	--	--	--	--	--	--	Anucleate primary sterigmata protein A GN=apsA OS=Emericella nidulans (strain FGSC A4 / ATCC 38163 / CBS 112.46 / NRRL PE=1 SV=2	T	Signal transduction mechanisms	unnamed protein product [Pneumocystis jirovecii]	--	--
c25315.graph_c0	41	0.93	66	1.28	0	0	0	0	2.27484e-10	#NAME?	down	[RTKL]	--	Biological Process: maltose metabolic process (GO:0000023);; Molecular Function: phosphorelay sensor kinase activity (GO:0000155);; Biological Process: phosphorelay signal transduction system (GO:0000160);; Molecular Function: protein kinase C activity (GO:0004697);; Molecular Function: protein tyrosine kinase activity (GO:0004713);; Molecular Function: ATP binding (GO:0005524);; Cellular Compone…	K08286|2.41237e-49|clu:CLUG_05290|hypothetical protein; K08286 protein-serine/threonine kinase [EC:2.7.11.-] (A)	--	--	PAS domain;; Protein kinase domain;; PAS fold;; PAS fold;; PAS fold;; Protein tyrosine kinase;; Protein kinase domain;; Protein tyrosine kinase	Serine/threonine-protein kinase ppk22 GN=ppk22 OS=Schizosaccharomyces pombe (strain 972 / ATCC 24843) PE=1 SV=1	T	Signal transduction mechanisms	PREDICTED: phototropin-2 [Nelumbo nucifera]	biological process: metabolic process (GO:0008152);; biological process: cellular process (GO:0009987);; biological process: single-organism process (GO:0044699);; molecular function: catalytic activity (GO:0003824);; molecular function: receptor activity (GO:0004872);; molecular function: molecular transducer activity (GO:0060089);; biological process: signaling (GO:0023052);; biological process…	--
c25342.graph_c0	34	1.55	58	2.53	0	0	0	0	4.50488e-10	#NAME?	down	[T]	Signal transduction mechanisms	Molecular Function: protein domain specific binding (GO:0019904);;	K06630|3.71328e-131|uma:UM01366.1|hypothetical protein; K06630 14-3-3 protein epsilon (A)	[O]	Posttranslational modification, protein turnover, chaperones	14-3-3 protein	DNA damage checkpoint protein rad24 GN=rad24 OS=Schizosaccharomyces pombe (strain 972 / ATCC 24843) PE=1 SV=2	O	Posttranslational modification, protein turnover, chaperones	14-3-3 protein [Manihot esculenta]	molecular function: binding (GO:0005488)	--
c25352.graph_c0	23	0.38	39	0.62	0	0	0	0	1.68003e-09	#NAME?	down	[O]	Posttranslational modification, protein turnover, chaperones	Molecular Function: phosphatidylinositol phosphate kinase activity (GO:0016307);; Biological Process: phosphorylation (GO:0016310);; Biological Process: phosphatidylinositol metabolic process (GO:0046488);;	K00921|2.45066e-63|aor:AOR_1_2704174|AO090005001555; 1-phosphatidylinositol-3-phosphate 5-kinase (Fab1); K00921 1-phosphatidylinositol-3-phosphate 5-kinase [EC:2.7.1.150] (A)	[T]	Signal transduction mechanisms	TCP-1/cpn60 chaperonin family	1-phosphatidylinositol 3-phosphate 5-kinase FAB1 GN=FAB1 OS=Saccharomyces cerevisiae (strain ATCC 204508 / S288c) PE=1 SV=3	T	Signal transduction mechanisms	PREDICTED: putative 1-phosphatidylinositol-3-phosphate 5-kinase FAB1C [Vitis vinifera]	molecular function: catalytic activity (GO:0003824);; biological process: metabolic process (GO:0008152);; biological process: cellular process (GO:0009987);; biological process: single-organism process (GO:0044699)	Inositol phosphate metabolism (ko00562);; Phosphatidylinositol signaling system (ko04070);; Phagosome (ko04145)
c25398.graph_c1	0	0	2	0.04	24	0.61	42	1.03	8.33924e-05	5.14953	up	--	--	Molecular Function: adenosylmethionine decarboxylase activity (GO:0004014);; Biological Process: S-adenosylmethioninamine biosynthetic process (GO:0006557);; Biological Process: spermine biosynthetic process (GO:0006597);; Biological Process: spermidine biosynthetic process (GO:0008295);; Cellular Component: chloroplast (GO:0009507);; Biological Process: embryo development (GO:0009790);;	K01611|5.39256e-52|wic:J056_003497|S-adenosylmethionine decarboxylase proenzyme; K01611 S-adenosylmethionine decarboxylase [EC:4.1.1.50] (A)	[T]	Signal transduction mechanisms	Adenosylmethionine decarboxylase;; S-adenosyl-l-methionine decarboxylase leader peptide	S-adenosylmethionine decarboxylase beta chain (Precursor) GN=spe2 OS=Schizosaccharomyces pombe (strain 972 / ATCC 24843) PE=2 SV=1	E	Amino acid transport and metabolism	OSJNBa0029H02.4 [Oryza sativa Japonica Group]	molecular function: catalytic activity (GO:0003824);; biological process: metabolic process (GO:0008152);; biological process: cellular process (GO:0009987);; biological process: single-organism process (GO:0044699);; cellular component: cell (GO:0005623);; cellular component: organelle (GO:0043226);; cellular component: cell part (GO:0044464);; biological process: multicellular organismal proces…	Cysteine and methionine metabolism (ko00270);; Arginine and proline metabolism (ko00330)
c25410.graph_c0	289	3.77	311	3.94	646	9.31	693	9.76	0.000634047	1.17179	up	[J]	Translation, ribosomal structure and biogenesis	Molecular Function: catalytic activity (GO:0003824);;	--	[JIT]	--	Amidase;; 6-O-methylguanine DNA methyltransferase, DNA binding domain	Putative amidase C550.07 GN=SPCC550.07 OS=Schizosaccharomyces pombe (strain 972 / ATCC 24843) PE=3 SV=1	T	Signal transduction mechanisms	putative glutamyl-trna amidotransferase subunit protein [Botrytis cinerea BcDW1]	molecular function: catalytic activity (GO:0003824);; biological process: metabolic process (GO:0008152)	--
c25412.graph_c0	28	1.22	34	1.38	0	0	0	0	1.37658e-09	#NAME?	down	[T]	Signal transduction mechanisms	Molecular Function: protein serine/threonine phosphatase activity (GO:0004722);; Biological Process: metabolic process (GO:0008152);;	K14803|2.02465e-31|spo:SPCC1223.11|ptc2; protein phosphatase 2C Ptc2 (EC:3.1.3.16); K14803 protein phosphatase 2C homolog 2/3 [EC:3.1.3.16] (A)	[T]	Signal transduction mechanisms	Protein phosphatase 2C	Protein phosphatase 2C homolog 2 GN=ptc2 OS=Schizosaccharomyces pombe (strain 972 / ATCC 24843) PE=3 SV=1	T	Signal transduction mechanisms	unnamed protein product [Coffea canephora]	molecular function: catalytic activity (GO:0003824);; biological process: metabolic process (GO:0008152);; biological process: cellular process (GO:0009987)	--
c25454.graph_c0	3396	26.54	2343	17.52	423	3.61	117	0.97	8.49149e-06	-3.43753	down	[I]	Lipid transport and metabolism	Molecular Function: triglyceride lipase activity (GO:0004806);; Cellular Component: extracellular region (GO:0005576);; Biological Process: lipid catabolic process (GO:0016042);; Molecular Function: retinyl-palmitate esterase activity (GO:0050253);;	--	[R]	General function prediction only	Carboxylesterase family;; alpha/beta hydrolase fold	Lipase 1 (Precursor) GN=LIP1 OS=Geotrichum fermentans (Trichosporon fermentans) PE=1 SV=1	T	Signal transduction mechanisms	RecName: Full=Lipase 1; AltName: Full=Lipase I; AltName: Full=TFL I; Flags: Precursor [Geotrichum fermentans]	molecular function: catalytic activity (GO:0003824);; biological process: metabolic process (GO:0008152);; cellular component: extracellular region (GO:0005576);; biological process: single-organism process (GO:0044699);; biological process: cellular process (GO:0009987);; biological process: biological regulation (GO:0065007)	--
c25517.graph_c0	27	0.51	5	0.16	82	2.67	49	1.68	0.0100692	1.97707	up	--	--	--	--	[T]	Signal transduction mechanisms	OPT oligopeptide transporter protein	Uncharacterized oligopeptide transporter C1840.12 OS=Schizosaccharomyces pombe (strain 972 / ATCC 24843) PE=3 SV=2	P	Inorganic ion transport and metabolism	OPT oligopeptide transporter family protein (predicted) [Schizosaccharomyces pombe 972h-]	--	--
c25718.graph_c0	23	1.1	34	1.55	0	0	0	0	1.45317e-09	#NAME?	down	--	--	Cellular Component: integral component of membrane (GO:0016021);;	--	[V]	Defense mechanisms	Inhibitor of apoptosis-promoting Bax1	--	T	Signal transduction mechanisms	PREDICTED: bax inhibitor 1-like [Sesamum indicum]	cellular component: membrane (GO:0016020);; cellular component: membrane part (GO:0044425)	--
c25762.graph_c0	27	0.55	37	0.72	0	0	0	0	1.28264e-09	#NAME?	down	[T]	Signal transduction mechanisms	Biological Process: response to reactive oxygen species (GO:0000302);; Molecular Function: translation elongation factor activity (GO:0003746);; Molecular Function: GTPase activity (GO:0003924);; Molecular Function: GTP binding (GO:0005525);; Biological Process: GTP catabolic process (GO:0006184);; Biological Process: translational elongation (GO:0006414);; Cellular Component: chloroplast stroma …	--	[J]	Translation, ribosomal structure and biogenesis	Elongation factor Tu GTP binding domain;; Elongation factor G C-terminus;; Elongation factor Tu domain 2;; 50S ribosome-binding GTPase	Translation factor GUF1, mitochondrial {ECO:0000255|HAMAP-Rule:MF_03137} (Precursor) OS=Ajellomyces capsulatus (strain NAm1 / WU24) PE=3 SV=2	J	Translation, ribosomal structure and biogenesis	PREDICTED: translation factor GUF1 homolog, chloroplastic [Vitis vinifera]	biological process: response to stimulus (GO:0050896);; molecular function: binding (GO:0005488);; biological process: metabolic process (GO:0008152);; biological process: cellular process (GO:0009987);; molecular function: catalytic activity (GO:0003824);; biological process: single-organism process (GO:0044699);; cellular component: cell (GO:0005623);; cellular component: organelle (GO:0043226)…	--
c25773.graph_c2	137	4.49	162	5.03	14	0.66	20	0.81	1.83033e-06	-3.11356	down	--	--	Molecular Function: kinase activity (GO:0016301);;	K18669|1.45404e-14|bor:COCMIDRAFT_5219|hypothetical protein; K18669 dual specificity tyrosine-phosphorylation-regulated kinase 2/3/4 [EC:2.7.12.1] (A)	--	--	--	--	T	Signal transduction mechanisms	hypothetical protein COCHEDRAFT_1226008 [Bipolaris maydis C5]	molecular function: catalytic activity (GO:0003824);; biological process: metabolic process (GO:0008152);; biological process: cellular process (GO:0009987)	Cell cycle - yeast (ko04111)
c25798.graph_c0	24	1.34	46	2.33	0	0	0	0	3.77371e-07	#NAME?	down	--	--	Molecular Function: calcium ion binding (GO:0005509);; Cellular Component: vacuole (GO:0005773);; Biological Process: actin filament-based movement (GO:0030048);; Biological Process: Golgi localization (GO:0051645);; Biological Process: mitochondrion localization (GO:0051646);; Biological Process: peroxisome localization (GO:0060151);;	K06268|1.70622e-12|lel:LELG_04007|calcineurin subunit B; K06268 serine/threonine-protein phosphatase 2B regulatory subunit (A)	[T]	Signal transduction mechanisms	--	Calcineurin subunit B GN=CNB1 OS=Candida glabrata (strain ATCC 2001 / CBS 138 / JCM 3761 / NBRC 0622 / PE=3 SV=1	T	Signal transduction mechanisms	hypothetical protein MIMGU_mgv1a0264212mg, partial [Erythranthe guttata]	molecular function: binding (GO:0005488);; cellular component: cell (GO:0005623);; cellular component: organelle (GO:0043226);; cellular component: cell part (GO:0044464);; biological process: cellular process (GO:0009987);; biological process: single-organism process (GO:0044699);; biological process: localization (GO:0051179)	--
c25860.graph_c0	31	0.88	32	0.88	0	0	0	0	1.38745e-09	#NAME?	down	[RTKL]	--	Molecular Function: protein serine/threonine kinase activity (GO:0004674);; Molecular Function: ATP binding (GO:0005524);; Cellular Component: nucleolus (GO:0005730);; Cellular Component: cytoplasm (GO:0005737);; Cellular Component: plasma membrane (GO:0005886);; Biological Process: protein autophosphorylation (GO:0046777);; Biological Process: defense response to fungus (GO:0050832);;	--	[T]	Signal transduction mechanisms	Protein tyrosine kinase;; Protein kinase domain	Cell cycle serine/threonine-protein kinase CDC5/MSD2 GN=YM8270.03C OS=Saccharomyces cerevisiae (strain ATCC 204508 / S288c) PE=1 SV=1	T	Signal transduction mechanisms	Protein kinase capable of phosphorylating tyrosine family protein [Populus trichocarpa]	molecular function: catalytic activity (GO:0003824);; biological process: metabolic process (GO:0008152);; biological process: cellular process (GO:0009987);; molecular function: binding (GO:0005488);; cellular component: cell (GO:0005623);; cellular component: membrane-enclosed lumen (GO:0031974);; cellular component: organelle (GO:0043226);; cellular component: organelle part (GO:0044422);; cel…	--
c25931.graph_c0	23	0.74	32	0.98	0	0	0	0	1.50377e-09	#NAME?	down	[T]	Signal transduction mechanisms	--	--	[R]	General function prediction only	WD domain, G-beta repeat	Nuclear distribution protein PAC1 {ECO:0000255|HAMAP-Rule:MF_03141} GN=CND02590 OS=Cryptococcus neoformans var. neoformans serotype D (strain JEC21 / PE=3 SV=1	R	General function prediction only	Transcriptional corepressor LEUNIG [Morus notabilis]	--	--
c25942.graph_c0	26	0.83	53	1.54	0	0	0	0	1.77803e-06	#NAME?	down	[I]	Lipid transport and metabolism	Molecular Function: protein binding (GO:0005515);; Cellular Component: nucleus (GO:0005634);; Biological Process: response to ethylene (GO:0009723);; Biological Process: response to abscisic acid (GO:0009737);; Biological Process: seed germination (GO:0009845);; Biological Process: salicylic acid mediated signaling pathway (GO:0009863);; Biological Process: jasmonic acid mediated signaling pathwa…	--	[V]	Defense mechanisms	alpha/beta hydrolase fold	Versiconal hemiacetal acetate esterase GN=estA OS=Aspergillus parasiticus PE=1 SV=1	T	Signal transduction mechanisms	unnamed protein product [Vitis vinifera]	molecular function: binding (GO:0005488);; cellular component: cell (GO:0005623);; cellular component: organelle (GO:0043226);; cellular component: cell part (GO:0044464);; biological process: response to stimulus (GO:0050896);; biological process: multicellular organismal process (GO:0032501);; biological process: developmental process (GO:0032502);; biological process: single-organism process (…	--
c26024.graph_c0	28	0.49	80	1.35	0	0	0	0	0.000433077	#NAME?	down	--	--	Molecular Function: kinase activity (GO:0016301);; Biological Process: phosphorylation (GO:0016310);; Molecular Function: phosphotransferase activity, alcohol group as acceptor (GO:0016773);;	--	[T]	Signal transduction mechanisms	Phosphatidylinositol 3- and 4-kinase	Phosphatidylinositol 4-kinase lsb6 GN=lsb6 OS=Schizosaccharomyces pombe (strain 972 / ATCC 24843) PE=3 SV=2	T	Signal transduction mechanisms	unnamed protein product [Coffea canephora]	molecular function: catalytic activity (GO:0003824);; biological process: metabolic process (GO:0008152);; biological process: cellular process (GO:0009987)	--
c26053.graph_c0	60	1.44	72	1.93	0	0	0	0	6.50222e-11	#NAME?	down	--	--	Biological Process: activation of MAPKK activity (GO:0000186);; Molecular Function: MAP kinase kinase kinase activity (GO:0004709);; Molecular Function: ATP binding (GO:0005524);; Cellular Component: integral component of membrane (GO:0016021);; Molecular Function: 2-alkenal reductase [NAD(P)] activity (GO:0032440);; Biological Process: oxidation-reduction process (GO:0055114);;	K11229|2.33475e-23|mlr:MELLADRAFT_28580|hypothetical protein; K11229 mitogen-activated protein kinase kinase kinase [EC:2.7.11.1] (A)	--	--	Protein tyrosine kinase;; Protein kinase domain;; Leucine Rich repeats (2 copies);; Leucine rich repeat;; Leucine Rich Repeat;; Leucine rich repeat N-terminal domain;; Leucine Rich repeat;; Leucine rich repeat	Serine/threonine-protein kinase BCK1/SLK1/SSP31 GN=J0906 OS=Saccharomyces cerevisiae (strain ATCC 204508 / S288c) PE=1 SV=1	T	Signal transduction mechanisms	unnamed protein product [Coffea canephora]	biological process: biological regulation (GO:0065007);; molecular function: catalytic activity (GO:0003824);; molecular function: molecular transducer activity (GO:0060089);; biological process: metabolic process (GO:0008152);; biological process: cellular process (GO:0009987);; biological process: signaling (GO:0023052);; biological process: single-organism process (GO:0044699);; biological pro…	MAPK signaling pathway - yeast (ko04011)
c26130.graph_c0	30	0.55	56	1.05	0	0	0	0	4.1621e-08	#NAME?	down	[RTKL]	--	Molecular Function: protein serine/threonine kinase activity (GO:0004674);; Molecular Function: ATP binding (GO:0005524);; Biological Process: protein phosphorylation (GO:0006468);;	K12765|8.50504e-69|ztr:MYCGRDRAFT_53877|IME2; serine/threonine protein kinase, CMGC family; K12765 meiosis induction protein kinase IME2/SME1 [EC:2.7.11.1] (A)	[T]	Signal transduction mechanisms	Protein kinase domain;; Protein tyrosine kinase	Sporulation protein kinase pit1 GN=pit1 OS=Schizosaccharomyces pombe (strain 972 / ATCC 24843) PE=1 SV=1	T	Signal transduction mechanisms	PREDICTED: cyclin-dependent kinase F-4 [Vitis vinifera]	molecular function: catalytic activity (GO:0003824);; biological process: metabolic process (GO:0008152);; biological process: cellular process (GO:0009987);; molecular function: binding (GO:0005488)	Meiosis - yeast (ko04113)
c26141.graph_c0	24	0.91	29	1.05	0	0	0	0	1.62191e-09	#NAME?	down	[R]	General function prediction only	--	K14753|4.55341e-147|mlr:MELLADRAFT_116221|hypothetical protein; K14753 guanine nucleotide-binding protein subunit beta-2-like 1 protein (A)	[T]	Signal transduction mechanisms	WD domain, G-beta repeat	Guanine nucleotide-binding protein subunit beta-like protein GN=cpc-2 OS=Neurospora crassa (strain ATCC 24698 / 74-OR23-1A / CBS 708.71 / DSM PE=3 SV=1	T	Signal transduction mechanisms	unnamed protein product [Coffea canephora]	--	--
c26180.graph_c0	36	1.09	54	2.2	0	0	0	0	5.02551e-10	#NAME?	down	[RTKL]	--	Molecular Function: protein serine/threonine kinase activity (GO:0004674);; Molecular Function: ATP binding (GO:0005524);; Biological Process: protein phosphorylation (GO:0006468);;	K14758|4.64769e-172|tms:TREMEDRAFT_72157|hypothetical protein; K14758 casein kinase I homolog HRR25 [EC:2.7.11.1] (A)	[T]	Signal transduction mechanisms	Protein kinase domain;; Protein tyrosine kinase	Casein kinase I homolog hhp1 GN=hhp1 OS=Schizosaccharomyces pombe (strain 972 / ATCC 24843) PE=2 SV=1	T	Signal transduction mechanisms	PREDICTED: casein kinase I-like [Nicotiana sylvestris]	molecular function: catalytic activity (GO:0003824);; biological process: metabolic process (GO:0008152);; biological process: cellular process (GO:0009987);; molecular function: binding (GO:0005488)	Ribosome biogenesis in eukaryotes (ko03008)
c26194.graph_c0	43	2.66	61	3.24	0	0	0	0	2.67187e-10	#NAME?	down	--	--	Molecular Function: chaperone binding (GO:0051087);;	--	[T]	Signal transduction mechanisms	BAG domain;; Ubiquitin family	--	T	Signal transduction mechanisms	PREDICTED: LOW QUALITY PROTEIN: BAG family molecular chaperone regulator 2 [Sesamum indicum]	molecular function: binding (GO:0005488)	--
c26200.graph_c0	37	1.05	48	1.31	0	0	0	0	6.32626e-10	#NAME?	down	[RTKL]	--	Molecular Function: protein tyrosine kinase activity (GO:0004713);; Molecular Function: ATP binding (GO:0005524);; Cellular Component: cytosol (GO:0005829);; Biological Process: sucrose metabolic process (GO:0005985);; Biological Process: protein phosphorylation (GO:0006468);; Biological Process: unsaturated fatty acid biosynthetic process (GO:0006636);; Biological Process: response to water depr…	K12761|2.15561e-61|pno:SNOG_05495|hypothetical protein; K12761 carbon catabolite-derepressing protein kinase [EC:2.7.11.1] (A)	[T]	Signal transduction mechanisms	Protein kinase domain;; Protein tyrosine kinase	SNF1-like protein kinase ssp2 GN=ssp2 OS=Schizosaccharomyces pombe (strain 972 / ATCC 24843) PE=1 SV=1	T	Signal transduction mechanisms	Kinase superfamily protein isoform 1 [Theobroma cacao]	molecular function: catalytic activity (GO:0003824);; biological process: metabolic process (GO:0008152);; biological process: cellular process (GO:0009987);; biological process: single-organism process (GO:0044699);; molecular function: binding (GO:0005488);; cellular component: cell (GO:0005623);; cellular component: cell part (GO:0044464);; biological process: response to stimulus (GO:0050896)…	Meiosis - yeast (ko04113)
c26208.graph_c1	30	1.1	59	2.23	0	0	0	0	3.05724e-07	#NAME?	down	[TDK]	--	Cellular Component: protein kinase CK2 complex (GO:0005956);; Molecular Function: protein kinase regulator activity (GO:0019887);; Biological Process: regulation of protein kinase activity (GO:0045859);;	K03115|6.51273e-73|spo:SPAC1851.03|ckb1; CK2 family regulatory subunit Ckb1; K03115 casein kinase II subunit beta (A)	[TDK]	--	Casein kinase II regulatory subunit	Casein kinase II subunit beta GN=ckb1 OS=Schizosaccharomyces pombe (strain 972 / ATCC 24843) PE=2 SV=2	T	Signal transduction mechanisms	PREDICTED: putative casein kinase II subunit beta-4 [Vitis vinifera]	cellular component: cell (GO:0005623);; cellular component: macromolecular complex (GO:0032991);; cellular component: cell part (GO:0044464);; molecular function: enzyme regulator activity (GO:0030234);; biological process: biological regulation (GO:0065007)	Ribosome biogenesis in eukaryotes (ko03008)
c26215.graph_c1	38	1.22	74	2.18	0	0	0	0	6.50283e-08	#NAME?	down	--	--	Biological Process: regulation of cell growth (GO:0001558);; Molecular Function: protein serine/threonine kinase activity (GO:0004674);; Molecular Function: ATP binding (GO:0005524);; Cellular Component: mitochondrion (GO:0005739);; Biological Process: protein phosphorylation (GO:0006468);; Biological Process: asymmetric cell division (GO:0008356);; Biological Process: plant-type cell wall organi…	--	--	--	Leucine Rich repeats (2 copies);; Leucine rich repeat;; Leucine Rich Repeat;; Leucine Rich repeat;; Leucine rich repeat;; Leucine rich repeat N-terminal domain	Adenylate cyclase OS=Podospora anserina (Pleurage anserina) PE=3 SV=1	T	Signal transduction mechanisms	PREDICTED: LRR receptor-like serine/threonine-protein kinase ERECTA [Vitis vinifera]	biological process: biological regulation (GO:0065007);; molecular function: catalytic activity (GO:0003824);; biological process: metabolic process (GO:0008152);; biological process: cellular process (GO:0009987);; molecular function: binding (GO:0005488);; cellular component: cell (GO:0005623);; cellular component: organelle (GO:0043226);; cellular component: cell part (GO:0044464);; biological…	--
c26225.graph_c0	29	0.53	57	1.74	0	0	0	0	3.52859e-07	#NAME?	down	[U]	Intracellular trafficking, secretion, and vesicular transport	Biological Process: cellular process (GO:0009987);; Molecular Function: ion binding (GO:0043167);;	K12486|6.52363e-14|wse:WALSEDRAFT_54583|ArfGap-domain-containing protein; K12486 stromal membrane-associated protein (A)	[T]	Signal transduction mechanisms	Putative GTPase activating protein for Arf	Uncharacterized protein C622.14 GN=SPCC622.14 OS=Schizosaccharomyces pombe (strain 972 / ATCC 24843) PE=3 SV=2	T	Signal transduction mechanisms	PREDICTED: probable ADP-ribosylation factor GTPase-activating protein AGD14 isoform X1 [Vitis vinifera]	biological process: cellular process (GO:0009987);; molecular function: binding (GO:0005488)	Endocytosis (ko04144)
c26230.graph_c0	212	5.44	341	8.39	0	0	0	0	1.99437e-21	#NAME?	down	--	--	Molecular Function: adenosylmethionine decarboxylase activity (GO:0004014);; Biological Process: S-adenosylmethioninamine biosynthetic process (GO:0006557);; Biological Process: spermine biosynthetic process (GO:0006597);; Biological Process: spermidine biosynthetic process (GO:0008295);; Molecular Function: arginine decarboxylase activity (GO:0008792);;	K01611|1.84874e-48|wic:J056_003497|S-adenosylmethionine decarboxylase proenzyme; K01611 S-adenosylmethionine decarboxylase [EC:4.1.1.50] (A)	[T]	Signal transduction mechanisms	Adenosylmethionine decarboxylase;; S-adenosyl-l-methionine decarboxylase leader peptide	S-adenosylmethionine decarboxylase beta chain (Precursor) GN=spe2 OS=Schizosaccharomyces pombe (strain 972 / ATCC 24843) PE=2 SV=1	E	Amino acid transport and metabolism	S-adenosylmethionine decarboxylase [Camellia sinensis]	molecular function: catalytic activity (GO:0003824);; biological process: metabolic process (GO:0008152);; biological process: cellular process (GO:0009987);; biological process: single-organism process (GO:0044699)	Cysteine and methionine metabolism (ko00270);; Arginine and proline metabolism (ko00330)
c26247.graph_c0	28	1.81	53	3.27	0	0	0	0	1.07795e-07	#NAME?	down	[T]	Signal transduction mechanisms	Biological Process: response to stress (GO:0006950);;	--	--	--	Universal stress protein family	--	S	Function unknown	hypothetical protein PRUPE_ppa012501mg [Prunus persica]	biological process: response to stimulus (GO:0050896)	--
c26249.graph_c1	96	6.23	140	8.74	3	0.22	6	0.36	3.94798e-09	-4.67517	down	[TZDR]	--	Molecular Function: calcium ion binding (GO:0005509);; Biological Process: detection of calcium ion (GO:0005513);; Molecular Function: protein binding (GO:0005515);; Cellular Component: vacuole (GO:0005773);; Cellular Component: cytosol (GO:0005829);; Cellular Component: plasma membrane (GO:0005886);; Biological Process: acetyl-CoA metabolic process (GO:0006084);; Biological Process: response to …	K02183|3.67529e-90|lbc:LACBIDRAFT_318312|hypothetical protein; K02183 calmodulin (A)	[T]	Signal transduction mechanisms	EF hand;; EF-hand domain pair;; EF-hand domain pair;; EF-hand domain;; EF hand;; EF-hand domain;; Cytoskeletal-regulatory complex EF hand;; Secreted protein acidic and rich in cysteine Ca binding region;; Uncharacterised protein family (UPF0154);; Ca2+ insensitive EF hand	Calmodulin GN=CMD1 OS=Pleurotus ostreatus (Oyster mushroom) PE=2 SV=3	T	Signal transduction mechanisms	hypothetical protein CARUB_v10024180mg [Capsella rubella]	molecular function: binding (GO:0005488);; biological process: response to stimulus (GO:0050896);; cellular component: cell (GO:0005623);; cellular component: organelle (GO:0043226);; cellular component: cell part (GO:0044464);; cellular component: membrane (GO:0016020);; biological process: metabolic process (GO:0008152);; biological process: cellular process (GO:0009987);; biological process: r…	Phosphatidylinositol signaling system (ko04070)
c26252.graph_c0	25	0.69	44	1.39	0	0	0	0	7.7587e-09	#NAME?	down	[RTKL]	--	Molecular Function: protein serine/threonine kinase activity (GO:0004674);; Molecular Function: ATP binding (GO:0005524);; Biological Process: protein phosphorylation (GO:0006468);;	--	[T]	Signal transduction mechanisms	Protein tyrosine kinase;; Protein kinase domain	Serine/threonine-protein kinase BCK1/SLK1/SSP31 GN=J0906 OS=Saccharomyces cerevisiae (strain ATCC 204508 / S288c) PE=1 SV=1	T	Signal transduction mechanisms	unnamed protein product [Coffea canephora]	molecular function: catalytic activity (GO:0003824);; biological process: metabolic process (GO:0008152);; biological process: cellular process (GO:0009987);; molecular function: binding (GO:0005488)	--
c26281.graph_c0	27	0.47	50	0.84	0	0	0	0	5.36782e-08	#NAME?	down	[S]	Function unknown	--	K17550|1.67862e-13|ehe:EHEL_090460|hypothetical protein; K17550 protein phosphatase 1 regulatory subunit 7 (A)	[T]	Signal transduction mechanisms	Leucine Rich repeats (2 copies);; Leucine rich repeat;; Leucine Rich Repeat;; Leucine-rich repeat;; Leucine Rich repeat;; Leucine rich repeat	Protein phosphatase 1 regulatory subunit SDS22 GN=SDS22 OS=Saccharomyces cerevisiae (strain ATCC 204508 / S288c) PE=1 SV=1	T	Signal transduction mechanisms	PREDICTED: uncharacterized protein LOC103329490 [Prunus mume]	--	--
c26290.graph_c0	59	1.75	112	3.17	0	0	0	0	1.819e-09	#NAME?	down	[RTKL]	--	Molecular Function: calmodulin-dependent protein kinase activity (GO:0004683);; Molecular Function: ATP binding (GO:0005524);; Biological Process: protein phosphorylation (GO:0006468);; Biological Process: signal transduction (GO:0007165);; Biological Process: multicellular organismal development (GO:0007275);; Biological Process: response to water deprivation (GO:0009414);; Biological Process: b…	K12761|3.80082e-70|ppa:PAS_chr2-1_0855|hypothetical protein; K12761 carbon catabolite-derepressing protein kinase [EC:2.7.11.1] (A)	[T]	Signal transduction mechanisms	Protein kinase domain;; Protein tyrosine kinase;; NAF domain;; Kinase-like	Carbon catabolite-derepressing protein kinase GN=SNF1 OS=Candida tropicalis (Yeast) PE=3 SV=1	T	Signal transduction mechanisms	CBL-interacting serine/threonine-protein kinase, putative [Ricinus communis]	molecular function: catalytic activity (GO:0003824);; biological process: metabolic process (GO:0008152);; biological process: cellular process (GO:0009987);; molecular function: binding (GO:0005488);; biological process: signaling (GO:0023052);; biological process: single-organism process (GO:0044699);; biological process: response to stimulus (GO:0050896);; biological process: biological regula…	Meiosis - yeast (ko04113)
c26331.graph_c0	50	1.98	82	2.53	0	0	0	0	6.35834e-11	#NAME?	down	--	--	Molecular Function: zinc ion binding (GO:0008270);;	--	[T]	Signal transduction mechanisms	Copine	--	O	Posttranslational modification, protein turnover, chaperones	hypothetical protein CISIN_1g012303mg [Citrus sinensis]	molecular function: binding (GO:0005488)	--
c26366.graph_c0	49	0.76	67	1	0	0	0	0	1.47381e-10	#NAME?	down	[T]	Signal transduction mechanisms	Molecular Function: phosphoprotein phosphatase activity (GO:0004721);;	K01090|3.63395e-32|clu:CLUG_05904|hypothetical protein; K01090 protein phosphatase [EC:3.1.3.16] (A)	[T]	Signal transduction mechanisms	Protein phosphatase 2C;; Protein phosphatase 2C	Protein phosphatase 2C homolog 1 GN=PTC1 OS=Saccharomyces cerevisiae (strain ATCC 204508 / S288c) PE=1 SV=1	T	Signal transduction mechanisms	PREDICTED: protein phosphatase 2C ABI2 homolog isoform X1 [Solanum lycopersicum]	molecular function: catalytic activity (GO:0003824);; biological process: metabolic process (GO:0008152);; biological process: cellular process (GO:0009987)	--
c26403.graph_c0	54	1.51	106	2.62	0	0	0	0	1.42596e-08	#NAME?	down	--	--	--	--	[T]	Signal transduction mechanisms	T-complex protein 11	--	T	Signal transduction mechanisms	PREDICTED: uncharacterized protein LOC100253141 [Vitis vinifera]	--	--
c26421.graph_c0	35	0.78	50	1.02	0	0	0	0	6.21566e-10	#NAME?	down	[S]	Function unknown	--	--	[T]	Signal transduction mechanisms	NB-ARC domain;; Leucine Rich repeats (2 copies);; Leucine rich repeat;; Leucine Rich Repeat;; Leucine rich repeat	Adenylate cyclase GN=UAC1 OS=Ustilago maydis (strain 521 / FGSC 9021) PE=3 SV=1	T	Signal transduction mechanisms	PREDICTED: putative disease resistance RPP13-like protein 1 isoform X1 [Vitis vinifera]	--	--
c26434.graph_c0	37	0.83	58	1.22	0	0	0	0	3.99415e-10	#NAME?	down	--	--	--	--	[R]	General function prediction only	F-box-like;; Leucine Rich repeat	--	T	Signal transduction mechanisms	PREDICTED: protein AUXIN SIGNALING F-BOX 2 [Sesamum indicum]	--	--
c26446.graph_c0	40	1.46	52	1.63	0	0	0	0	4.73266e-10	#NAME?	down	[RTKL]	--	Molecular Function: protein serine/threonine kinase activity (GO:0004674);; Molecular Function: ATP binding (GO:0005524);; Biological Process: protein phosphorylation (GO:0006468);; Biological Process: protein N-linked glycosylation (GO:0006487);;	K02218|5.97905e-58|cal:CaO19.9767|YCK22; second casein kinase I-like orf; K02218 casein kinase 1 [EC:2.7.11.1] (A)	[T]	Signal transduction mechanisms	Protein kinase domain;; Protein tyrosine kinase	Casein kinase I homolog 2 GN=cki2 OS=Schizosaccharomyces pombe (strain 972 / ATCC 24843) PE=1 SV=2	T	Signal transduction mechanisms	hypothetical protein VITISV_040873 [Vitis vinifera]	molecular function: catalytic activity (GO:0003824);; biological process: metabolic process (GO:0008152);; biological process: cellular process (GO:0009987);; molecular function: binding (GO:0005488);; biological process: single-organism process (GO:0044699)	--
c26473.graph_c1	54	1.18	109	2.29	0	0	0	0	4.42642e-08	#NAME?	down	[T]	Signal transduction mechanisms	Molecular Function: signal transducer activity (GO:0004871);; Biological Process: signal transduction (GO:0007165);;	--	--	--	Galactose oxidase, central domain;; Galactose oxidase, central domain;; Kelch motif;; Kelch motif;; Kelch motif;; PAS domain;; Kelch motif;; F-box domain;; PAS fold	White collar 1 protein GN=wc-1 OS=Neurospora crassa (strain ATCC 24698 / 74-OR23-1A / CBS 708.71 / DSM PE=1 SV=2	R	General function prediction only	circadian clock-associated FKF1 [Glycine max]	molecular function: molecular transducer activity (GO:0060089);; biological process: cellular process (GO:0009987);; biological process: signaling (GO:0023052);; biological process: single-organism process (GO:0044699);; biological process: response to stimulus (GO:0050896);; biological process: biological regulation (GO:0065007)	--
c26481.graph_c0	72	1.34	95	1.77	0	0	0	0	8.90111e-12	#NAME?	down	--	--	--	K13124|5.01487e-12|pfj:MYCFIDRAFT_154790|hypothetical protein; K13124 mitogen-activated protein kinase organizer 1 (A)	[T]	Signal transduction mechanisms	WD domain, G-beta repeat;; Leucine rich repeat	--	T	Signal transduction mechanisms	PREDICTED: uncharacterized protein LOC100247452 isoform X2 [Vitis vinifera]	--	--
c26497.graph_c0	73	1.54	113	2.17	0	0	0	0	2.77652e-12	#NAME?	down	[T]	Signal transduction mechanisms	Biological Process: response to light stimulus (GO:0009416);; Biological Process: primary metabolic process (GO:0044238);; Biological Process: cellular macromolecule metabolic process (GO:0044260);; Biological Process: single-organism cellular process (GO:0044763);; Biological Process: regulation of cellular process (GO:0050794);;	K01852|4.10855e-06|cne:CND02520|lanosterol synthase; K01852 lanosterol synthase [EC:5.4.99.7] (A)	[K]	Transcription	CCT motif;; Response regulator receiver domain	--	K	Transcription	PREDICTED: two-component response regulator-like APRR5 isoform X1 [Vitis vinifera]	biological process: response to stimulus (GO:0050896);; biological process: metabolic process (GO:0008152);; biological process: cellular process (GO:0009987);; biological process: single-organism process (GO:0044699);; biological process: biological regulation (GO:0065007)	Steroid biosynthesis (ko00100)
c26500.graph_c0	43	0.52	56	0.64	0	0	0	0	3.39468e-10	#NAME?	down	[RTKL]	--	Molecular Function: nucleotide binding (GO:0000166);; Molecular Function: protein serine/threonine kinase activity (GO:0004674);; Biological Process: phosphorylation (GO:0016310);;	K08286|1.50236e-69|tml:GSTUM_00011423001|hypothetical protein; K08286 protein-serine/threonine kinase [EC:2.7.11.-] (A)	[TR]	--	Protein kinase domain;; Protein tyrosine kinase;; Kinase-like;; Protein kinase domain;; Protein tyrosine kinase	Flippase kinase 1 GN=FPK1 OS=Saccharomyces cerevisiae (strain ATCC 204508 / S288c) PE=1 SV=1	T	Signal transduction mechanisms	PREDICTED: probable serine/threonine protein kinase IRE4 isoform X2 [Vitis vinifera]	molecular function: binding (GO:0005488);; molecular function: catalytic activity (GO:0003824);; biological process: metabolic process (GO:0008152);; biological process: cellular process (GO:0009987)	--
c26506.graph_c0	34	1.26	56	1.92	0	0	0	0	4.94503e-10	#NAME?	down	[RTKL]	--	Molecular Function: protein serine/threonine kinase activity (GO:0004674);; Molecular Function: ATP binding (GO:0005524);; Biological Process: protein phosphorylation (GO:0006468);;	K14758|1.72213e-168|bcom:BAUCODRAFT_146714|hypothetical protein; K14758 casein kinase I homolog HRR25 [EC:2.7.11.1] (A)	[T]	Signal transduction mechanisms	Protein kinase domain;; Protein tyrosine kinase	Casein kinase I homolog hhp1 GN=hhp1 OS=Schizosaccharomyces pombe (strain 972 / ATCC 24843) PE=2 SV=1	T	Signal transduction mechanisms	PREDICTED: casein kinase I isoform delta-like [Prunus mume]	molecular function: catalytic activity (GO:0003824);; biological process: metabolic process (GO:0008152);; biological process: cellular process (GO:0009987);; molecular function: binding (GO:0005488)	Ribosome biogenesis in eukaryotes (ko03008)
c26509.graph_c0	29	0.78	29	0.78	0	0	0	0	1.55745e-09	#NAME?	down	--	--	--	--	[T]	Signal transduction mechanisms	RhoGAP domain;; Leucine-zipper of ternary complex factor MIP1;; PH domain	--	T	Signal transduction mechanisms	PREDICTED: rho GTPase-activating protein 7 isoform X1 [Vitis vinifera]	--	--
c26511.graph_c0	25	0.72	43	1.19	0	0	0	0	2.19675e-09	#NAME?	down	[RTKL]	--	Molecular Function: protein serine/threonine kinase activity (GO:0004674);; Molecular Function: non-membrane spanning protein tyrosine kinase activity (GO:0004715);; Molecular Function: ATP binding (GO:0005524);; Cellular Component: nucleolus (GO:0005730);; Cellular Component: cytoplasm (GO:0005737);; Cellular Component: plasma membrane (GO:0005886);; Biological Process: protein autophosphorylati…	--	[T]	Signal transduction mechanisms	Protein tyrosine kinase;; Protein kinase domain;; Protein kinase domain;; Protein tyrosine kinase	Cell cycle serine/threonine-protein kinase CDC5/MSD2 GN=YM8270.03C OS=Saccharomyces cerevisiae (strain ATCC 204508 / S288c) PE=1 SV=1	T	Signal transduction mechanisms	PREDICTED: protein kinase APK1A, chloroplastic-like [Nicotiana sylvestris]	molecular function: catalytic activity (GO:0003824);; biological process: metabolic process (GO:0008152);; biological process: cellular process (GO:0009987);; biological process: single-organism process (GO:0044699);; molecular function: binding (GO:0005488);; cellular component: cell (GO:0005623);; cellular component: membrane-enclosed lumen (GO:0031974);; cellular component: organelle (GO:00432…	--
c26545.graph_c0	37	0.67	47	1.31	0	0	0	0	6.60376e-10	#NAME?	down	--	--	Molecular Function: inositol hexakisphosphate binding (GO:0000822);; Biological Process: auxin-activated signaling pathway (GO:0009734);;	--	[R]	General function prediction only	Leucine Rich repeats (2 copies);; F-box-like	--	T	Signal transduction mechanisms	PREDICTED: protein TRANSPORT INHIBITOR RESPONSE 1 [Vitis vinifera]	molecular function: binding (GO:0005488);; biological process: cellular process (GO:0009987);; biological process: signaling (GO:0023052);; biological process: single-organism process (GO:0044699);; biological process: response to stimulus (GO:0050896);; biological process: biological regulation (GO:0065007)	--
c26553.graph_c0	125	1.98	244	4.13	0	0	0	0	1.48876e-10	#NAME?	down	[RTKL]	--	Molecular Function: phosphorelay sensor kinase activity (GO:0000155);; Biological Process: phosphorelay signal transduction system (GO:0000160);; Molecular Function: protein serine/threonine kinase activity (GO:0004674);; Molecular Function: ATP binding (GO:0005524);; Cellular Component: vacuole (GO:0005773);; Biological Process: regulation of transcription, DNA-templated (GO:0006355);; Biologica…	--	--	--	Protein kinase domain;; PAS domain;; Protein tyrosine kinase;; PAS fold;; PAS fold;; PAS fold	Serine/threonine-protein kinase nrc-2 GN=nrc-2 OS=Neurospora crassa (strain ATCC 24698 / 74-OR23-1A / CBS 708.71 / DSM PE=3 SV=1	T	Signal transduction mechanisms	unnamed protein product [Coffea canephora]	molecular function: catalytic activity (GO:0003824);; molecular function: receptor activity (GO:0004872);; molecular function: molecular transducer activity (GO:0060089);; biological process: metabolic process (GO:0008152);; biological process: cellular process (GO:0009987);; biological process: signaling (GO:0023052);; biological process: single-organism process (GO:0044699);; biological process…	--
c26561.graph_c0	58	1.82	94	2.8	0	0	0	0	2.11051e-11	#NAME?	down	[RTKL]	--	Biological Process: activation of MAPKK activity (GO:0000186);; Molecular Function: MAP kinase kinase kinase activity (GO:0004709);; Molecular Function: ATP binding (GO:0005524);; Biological Process: cellular response to extracellular stimulus (GO:0031668);; Biological Process: cellular response to stress (GO:0033554);;	--	[R]	General function prediction only	Protein tyrosine kinase	Serine/threonine-protein kinase pkpA GN=pkpA OS=Phycomyces blakesleeanus (strain ATCC 8743b / FGSC 10004 / NBRC 33097 PE=2 SV=1	T	Signal transduction mechanisms	PREDICTED: probable serine/threonine-protein kinase WNK4 [Vitis vinifera]	biological process: biological regulation (GO:0065007);; molecular function: catalytic activity (GO:0003824);; molecular function: molecular transducer activity (GO:0060089);; biological process: metabolic process (GO:0008152);; biological process: cellular process (GO:0009987);; biological process: signaling (GO:0023052);; biological process: single-organism process (GO:0044699);; biological pro…	--
c26619.graph_c0	75	2.65	124	3.5	0	0	0	0	1.24707e-12	#NAME?	down	[T]	Signal transduction mechanisms	Molecular Function: phosphoprotein phosphatase activity (GO:0004721);; Biological Process: abscisic acid-activated signaling pathway (GO:0009738);; Cellular Component: intracellular part (GO:0044424);;	--	[T]	Signal transduction mechanisms	Protein phosphatase 2C;; Protein phosphatase 2C	Protein phosphatase 2C homolog 1 GN=PTC1 OS=Saccharomyces cerevisiae (strain ATCC 204508 / S288c) PE=1 SV=1	T	Signal transduction mechanisms	PREDICTED: protein phosphatase 2C 37 [Solanum lycopersicum]	molecular function: catalytic activity (GO:0003824);; biological process: metabolic process (GO:0008152);; biological process: cellular process (GO:0009987);; biological process: signaling (GO:0023052);; biological process: single-organism process (GO:0044699);; biological process: response to stimulus (GO:0050896);; biological process: biological regulation (GO:0065007);; cellular component: cel…	--
c26637.graph_c0	44	1.61	73	2.51	0	0	0	0	1.37722e-10	#NAME?	down	[RTKL]	--	Molecular Function: protein serine/threonine kinase activity (GO:0004674);; Molecular Function: ATP binding (GO:0005524);; Biological Process: protein phosphorylation (GO:0006468);;	K03083|3.00209e-162|abv:AGABI2DRAFT190701|AGABI2DRAFT_190701; hypothetical protein; K03083 glycogen synthase kinase 3 beta [EC:2.7.11.26] (A)	[G]	Carbohydrate transport and metabolism	Protein kinase domain;; Protein tyrosine kinase;; Choline/ethanolamine kinase	Protein kinase gsk3 GN=gsk3 OS=Schizosaccharomyces pombe (strain 972 / ATCC 24843) PE=1 SV=3	T	Signal transduction mechanisms	PREDICTED: shaggy-related protein kinase alpha [Vitis vinifera]	molecular function: catalytic activity (GO:0003824);; biological process: metabolic process (GO:0008152);; biological process: cellular process (GO:0009987);; molecular function: binding (GO:0005488)	--
c26641.graph_c0	43	0.84	94	1.71	0	0	0	0	1.51612e-06	#NAME?	down	[RTKL]	--	Molecular Function: protein kinase C activity (GO:0004697);; Molecular Function: ATP binding (GO:0005524);; Biological Process: protein phosphorylation (GO:0006468);;	K12767|5.56291e-86|tml:GSTUM_00011380001|hypothetical protein; K12767 serine/threonine-protein kinase RIM15 [EC:2.7.11.1] (A)	[TR]	--	Protein kinase domain;; Protein tyrosine kinase	Serine/threonine-protein kinase orb6 GN=orb6 OS=Schizosaccharomyces pombe (strain 972 / ATCC 24843) PE=1 SV=1	T	Signal transduction mechanisms	PREDICTED: probable serine/threonine protein kinase IREH1 isoform X1 [Vitis vinifera]	molecular function: catalytic activity (GO:0003824);; biological process: metabolic process (GO:0008152);; biological process: cellular process (GO:0009987);; molecular function: binding (GO:0005488)	Meiosis - yeast (ko04113)
c26654.graph_c0	38	0.72	56	1.53	0	0	0	0	4.21899e-10	#NAME?	down	[RTKL]	--	Molecular Function: protein serine/threonine kinase activity (GO:0004674);; Molecular Function: calcium ion binding (GO:0005509);; Molecular Function: ATP binding (GO:0005524);; Biological Process: protein phosphorylation (GO:0006468);;	--	[T]	Signal transduction mechanisms	Protein kinase domain;; Protein tyrosine kinase;; EF-hand domain pair;; EF hand;; EF-hand domain;; EF-hand domain pair;; EF hand;; Kinase-like;; Cytoskeletal-regulatory complex EF hand;; Secreted protein acidic and rich in cysteine Ca binding region;; Lipopolysaccharide kinase (Kdo/WaaP) family	Calcium/calmodulin-dependent protein kinase type I GN=cmk1 OS=Schizosaccharomyces pombe (strain 972 / ATCC 24843) PE=1 SV=1	T	Signal transduction mechanisms	Calcium-dependent protein kinase 19 [Theobroma cacao]	molecular function: catalytic activity (GO:0003824);; biological process: metabolic process (GO:0008152);; biological process: cellular process (GO:0009987);; molecular function: binding (GO:0005488)	--
c26673.graph_c0	44	1.17	47	1.48	0	0	0	0	5.08663e-10	#NAME?	down	[RTKL]	--	Biological Process: microtubule cytoskeleton organization (GO:0000226);; Biological Process: cytokinesis by cell plate formation (GO:0000911);; Molecular Function: protein serine/threonine kinase activity (GO:0004674);; Molecular Function: ATP binding (GO:0005524);; Cellular Component: nucleolus (GO:0005730);; Cellular Component: cytoplasm (GO:0005737);; Biological Process: protein phosphorylatio…	K08286|6.38488e-79|spo:SPAC4G8.05|ppk14; serine/threonine protein kinase Ppk14 (predicted); K08286 protein-serine/threonine kinase [EC:2.7.11.-] (A)	[R]	General function prediction only	Protein kinase domain;; Protein tyrosine kinase	Serine/threonine-protein kinase ppk14 GN=ppk14 OS=Schizosaccharomyces pombe (strain 972 / ATCC 24843) PE=1 SV=1	T	Signal transduction mechanisms	PREDICTED: serine/threonine-protein kinase D6PK-like [Vitis vinifera]	biological process: cellular process (GO:0009987);; biological process: single-organism process (GO:0044699);; biological process: cellular component organization or biogenesis (GO:0071840);; molecular function: catalytic activity (GO:0003824);; biological process: metabolic process (GO:0008152);; molecular function: binding (GO:0005488);; cellular component: cell (GO:0005623);; cellular componen…	--
c26674.graph_c0	48	1.21	84	2.07	0	0	0	0	8.96948e-11	#NAME?	down	--	--	Molecular Function: protein kinase activity (GO:0004672);; Molecular Function: ATP binding (GO:0005524);; Cellular Component: vacuole (GO:0005773);; Biological Process: protein phosphorylation (GO:0006468);; Biological Process: N-terminal protein myristoylation (GO:0006499);; Cellular Component: plasmodesma (GO:0009506);; Biological Process: response to abscisic acid (GO:0009737);; Biological Pro…	K05743|3.45736e-08|scm:SCHCODRAFT_78986|hypothetical protein; K05743 LIM domain kinase 1 [EC:2.7.11.1] (A)	--	--	Protein tyrosine kinase;; Protein kinase domain;; TPR repeat;; Tetratricopeptide repeat;; Tetratricopeptide repeat	--	T	Signal transduction mechanisms	PREDICTED: probable serine/threonine-protein kinase At4g35230 [Vitis vinifera]	molecular function: catalytic activity (GO:0003824);; biological process: metabolic process (GO:0008152);; biological process: cellular process (GO:0009987);; molecular function: binding (GO:0005488);; cellular component: cell (GO:0005623);; cellular component: organelle (GO:0043226);; cellular component: cell part (GO:0044464);; cellular component: cell junction (GO:0030054);; cellular component…	--
c26684.graph_c0	72	1.1	96	1.35	0	0	0	0	8.43348e-12	#NAME?	down	[RTKL]	--	Biological Process: nuclear-transcribed mRNA catabolic process (GO:0000956);; Molecular Function: ATP binding (GO:0005524);; Cellular Component: cytosol (GO:0005829);; Biological Process: protein phosphorylation (GO:0006468);; Molecular Function: RNA polymerase II carboxy-terminal domain kinase activity (GO:0008353);; Biological Process: organ morphogenesis (GO:0009887);; Biological Process: tiss…	K08818|7.07298e-116|cne:CNA04030|cell division cycle 2; K08818 cell division cycle 2-like [EC:2.7.11.22] (A)	[R]	General function prediction only	Protein kinase domain;; Protein tyrosine kinase;; Kinase-like	Serine/threonine-protein kinase ppk23 GN=ppk23 OS=Schizosaccharomyces pombe (strain 972 / ATCC 24843) PE=3 SV=1	T	Signal transduction mechanisms	PREDICTED: cyclin-dependent kinase G-2 isoform X1 [Vitis vinifera]	biological process: metabolic process (GO:0008152);; biological process: cellular process (GO:0009987);; molecular function: binding (GO:0005488);; cellular component: cell (GO:0005623);; cellular component: cell part (GO:0044464);; molecular function: catalytic activity (GO:0003824);; biological process: multicellular organismal process (GO:0032501);; biological process: developmental process (G…	--
c26703.graph_c0	54	2.84	103	3.88	0	0	0	0	3.84941e-09	#NAME?	down	[T]	Signal transduction mechanisms	Biological Process: macromolecule metabolic process (GO:0043170);;	K14803|2.19273e-30|scm:SCHCODRAFT_15014|hypothetical protein; K14803 protein phosphatase 2C homolog 2/3 [EC:3.1.3.16] (A)	--	--	Protein phosphatase 2C	Protein phosphatase 2C homolog 2 GN=ptc2 OS=Schizosaccharomyces pombe (strain 972 / ATCC 24843) PE=3 SV=1	S	Function unknown	PREDICTED: protein MODIFIER OF SNC1 1 [Vitis vinifera]	biological process: metabolic process (GO:0008152)	--
c26711.graph_c0	64	2.14	89	2.99	0	0	0	0	2.00996e-11	#NAME?	down	[L]	Replication, recombination and repair	Molecular Function: DNA photolyase activity (GO:0003913);; Molecular Function: protein kinase activity (GO:0004672);; Molecular Function: ATP binding (GO:0005524);; Cellular Component: nucleus (GO:0005634);; Cellular Component: cytoplasm (GO:0005737);; Biological Process: DNA repair (GO:0006281);; Biological Process: response to water deprivation (GO:0009414);; Biological Process: detection of li…	K01669|1.85402e-51|pan:PODANSg09313|hypothetical protein; K01669 deoxyribodipyrimidine photo-lyase [EC:4.1.99.3] (A)	[LT]	--	FAD binding domain of DNA photolyase;; DNA photolyase;; Blue/Ultraviolet sensing protein C terminal	Deoxyribodipyrimidine photo-lyase GN=phr OS=Neurospora crassa (strain ATCC 24698 / 74-OR23-1A / CBS 708.71 / DSM PE=3 SV=2	T	Signal transduction mechanisms	cryptochrome 1.1 [Populus tremula]	molecular function: catalytic activity (GO:0003824);; biological process: metabolic process (GO:0008152);; biological process: cellular process (GO:0009987);; molecular function: binding (GO:0005488);; cellular component: cell (GO:0005623);; cellular component: organelle (GO:0043226);; cellular component: cell part (GO:0044464);; biological process: single-organism process (GO:0044699);; biologic…	--
c26719.graph_c0	52	1.88	68	2.1	0	0	0	0	1.20368e-10	#NAME?	down	[R]	General function prediction only	--	--	[GOT]	--	Tetratricopeptide repeat;; TPR repeat;; Tetratricopeptide repeat;; Tetratricopeptide repeat;; Tetratricopeptide repeat;; Tetratricopeptide repeat;; Tetratricopeptide repeat;; Tetratricopeptide repeat;; Tetratricopeptide repeat;; Tetratricopeptide repeat;; Tetratricopeptide repeat;; Anaphase-promoting complex, cyclosome, subunit 3;; NMDA receptor-regulated protein 1;; Tetratricopeptide repeat;; Te…	General transcriptional corepressor CYC8 GN=YBR0908 OS=Saccharomyces cerevisiae (strain ATCC 204508 / S288c) PE=1 SV=2	T	Signal transduction mechanisms	PREDICTED: probable UDP-N-acetylglucosamine--peptide N-acetylglucosaminyltransferase SEC [Sesamum indicum]	--	--
c26725.graph_c0	65	1.16	91	2.21	0	0	0	0	1.68199e-11	#NAME?	down	[RTKL]	--	Biological Process: maltose metabolic process (GO:0000023);; Molecular Function: ferrochelatase activity (GO:0004325);; Molecular Function: protein serine/threonine kinase activity (GO:0004674);; Molecular Function: protein binding (GO:0005515);; Biological Process: pentose-phosphate shunt (GO:0006098);; Biological Process: mRNA processing (GO:0006397);; Cellular Component: chloroplast (GO:000950…	K08287|3.04467e-59|gtr:GLOTRDRAFT_43776|kinase-like protein; K08287 dual-specificity kinase [EC:2.7.12.1] (A)	[T]	Signal transduction mechanisms	Protein kinase domain;; Protein tyrosine kinase;; Protein kinase domain;; Protein tyrosine kinase	Dual specificity protein kinase lkh1 GN=lkh1 OS=Schizosaccharomyces pombe (strain 972 / ATCC 24843) PE=1 SV=3	T	Signal transduction mechanisms	PREDICTED: serine/threonine-protein kinase AFC2-like isoformX1 [Glycine max]	biological process: metabolic process (GO:0008152);; biological process: cellular process (GO:0009987);; biological process: single-organism process (GO:0044699);; molecular function: catalytic activity (GO:0003824);; molecular function: binding (GO:0005488);; cellular component: cell (GO:0005623);; cellular component: organelle (GO:0043226);; cellular component: cell part (GO:0044464);; biologic…	--
c26726.graph_c1	157	2.61	248	4.32	0	0	0	0	1.27237e-19	#NAME?	down	--	--	Biological Process: cell adhesion (GO:0007155);; Biological Process: proximal/distal pattern formation (GO:0009954);; Biological Process: floral organ abscission (GO:0010227);; Biological Process: flower morphogenesis (GO:0048439);;	--	[TR]	--	BTB/POZ domain;; Farnesoic acid 0-methyl transferase;; F5/8 type C domain;; BTB And C-terminal Kelch	--	T	Signal transduction mechanisms	PREDICTED: BTB/POZ domain-containing protein At2g30600 [Vitis vinifera]	biological process: biological adhesion (GO:0022610);; biological process: multicellular organismal process (GO:0032501);; biological process: developmental process (GO:0032502);; biological process: single-organism process (GO:0044699);; biological process: reproductive process (GO:0022414)	--
c26734.graph_c1	42	1.2	66	1.98	7	0.19	30	0.8	0.0377488	-1.49396	down	[DKT]	--	Cellular Component: membrane (GO:0016020);;	--	[DKT]	--	LEM3 (ligand-effect modulator 3) family / CDC50 family	Invasion protein 1 GN=ivn1 OS=Schizosaccharomyces pombe (strain 972 / ATCC 24843) PE=3 SV=1	T	Signal transduction mechanisms	PREDICTED: ALA-interacting subunit 3-like [Pyrus x bretschneideri]	cellular component: membrane (GO:0016020)	--
c26765.graph_c0	45	0.75	104	2.3	0	0	0	0	4.90758e-06	#NAME?	down	--	--	Biological Process: RNA metabolic process (GO:0016070);;	--	[T]	Signal transduction mechanisms	MA3 domain	--	T	Signal transduction mechanisms	PREDICTED: programmed cell death protein 4 [Vitis vinifera]	biological process: metabolic process (GO:0008152);; biological process: cellular process (GO:0009987)	--
c26789.graph_c0	105	2.53	182	2.78	0	0	0	0	9.44578e-14	#NAME?	down	[O]	Posttranslational modification, protein turnover, chaperones	Molecular Function: thioredoxin-disulfide reductase activity (GO:0004791);; Cellular Component: cytoplasm (GO:0005737);; Biological Process: removal of superoxide radicals (GO:0019430);; Biological Process: cell redox homeostasis (GO:0045454);; Molecular Function: flavin adenine dinucleotide binding (GO:0050660);; Biological Process: oxidation-reduction process (GO:0055114);;	K00384|4.82907e-29|tmn:UCRPA7_6138|putative thioredoxin reductase protein; K00384 thioredoxin reductase (NADPH) [EC:1.8.1.9] (A)	[T]	Signal transduction mechanisms	RNA recognition motif. (a.k.a. RRM, RBD, or RNP domain);; RNA recognition motif (a.k.a. RRM, RBD, or RNP domain)	Thioredoxin reductase GN=cys-9 OS=Neurospora crassa (strain ATCC 24698 / 74-OR23-1A / CBS 708.71 / DSM PE=3 SV=1	T	Signal transduction mechanisms	hypothetical protein CISIN_1g0092242mg, partial [Citrus sinensis]	molecular function: catalytic activity (GO:0003824);; molecular function: antioxidant activity (GO:0016209);; biological process: metabolic process (GO:0008152);; biological process: single-organism process (GO:0044699);; cellular component: cell (GO:0005623);; cellular component: cell part (GO:0044464);; biological process: cellular process (GO:0009987);; biological process: response to stimulus…	Pyrimidine metabolism (ko00240);; Selenocompound metabolism (ko00450)
c26793.graph_c0	80	1.95	149	3.83	0	0	0	0	1.39477e-10	#NAME?	down	[T]	Signal transduction mechanisms	Biological Process: activation of MAPKK activity (GO:0000186);; Molecular Function: MAP kinase kinase kinase activity (GO:0004709);; Molecular Function: protein serine/threonine phosphatase activity (GO:0004722);; Molecular Function: ATP binding (GO:0005524);;	--	[T]	Signal transduction mechanisms	Protein phosphatase 2C;; Protein kinase domain;; Protein tyrosine kinase	Protein phosphatase 2C homolog 2 GN=PTC2 OS=Saccharomyces cerevisiae (strain ATCC 204508 / S288c) PE=1 SV=1	T	Signal transduction mechanisms	PREDICTED: protein kinase and PP2C-like domain-containing protein [Vitis vinifera]	biological process: biological regulation (GO:0065007);; molecular function: catalytic activity (GO:0003824);; molecular function: molecular transducer activity (GO:0060089);; biological process: metabolic process (GO:0008152);; biological process: cellular process (GO:0009987);; biological process: signaling (GO:0023052);; biological process: single-organism process (GO:0044699);; biological pro…	--
c26871.graph_c0	42093	976.12	55768	1236.68	20268	516.29	22419	549.93	0.000891123	-1.17409	down	[RTKL]	--	Molecular Function: kinase activity (GO:0016301);;	--	[T]	Signal transduction mechanisms	Protein kinase domain;; Protein tyrosine kinase;; Kinase-like	Serine/threonine-protein kinase KSP1 GN=KSP1 OS=Saccharomyces cerevisiae (strain ATCC 204508 / S288c) PE=1 SV=1	T	Signal transduction mechanisms	YALI0F11385p [Yarrowia lipolytica]	molecular function: catalytic activity (GO:0003824);; biological process: metabolic process (GO:0008152);; biological process: cellular process (GO:0009987)	--
c26903.graph_c0	8099	118.14	7704	107.51	23772	379.8	31218	481.51	7.28039e-06	1.81136	up	[T]	Signal transduction mechanisms	Cellular Component: mitochondrion (GO:0005739);; Molecular Function: hydrolase activity (GO:0016787);; Biological Process: cellular response to drug (GO:0035690);; Biological Process: cellular response to cadmium ion (GO:0071276);;	K01102|1.06265e-133|lel:LELG_03104|similar to YOR3157c; K01102 pyruvate dehydrogenase phosphatase [EC:3.1.3.43] (A)	[T]	Signal transduction mechanisms	Protein phosphatase 2C;; Treacher Collins syndrome protein Treacle	[Pyruvate dehydrogenase [acetyl-transferring]]-phosphatase 1, mitochondrial (Precursor) GN=YOR3157C OS=Saccharomyces cerevisiae (strain ATCC 204508 / S288c) PE=1 SV=1	T	Signal transduction mechanisms	hypothetical protein LELG_03104 [Lodderomyces elongisporus NRRL YB-4239]	cellular component: cell (GO:0005623);; cellular component: organelle (GO:0043226);; cellular component: cell part (GO:0044464);; molecular function: catalytic activity (GO:0003824);; biological process: metabolic process (GO:0008152);; biological process: cellular process (GO:0009987);; biological process: response to stimulus (GO:0050896)	--
c27079.graph_c1	17932	719.45	18500	709.27	4455	197.46	4760	202.19	1.636e-12	-1.97131	down	--	--	--	--	--	--	Regulator of G protein signaling domain	--	T	Signal transduction mechanisms	hypothetical protein H072_10829 [Dactylellina haptotyla CBS 200.50]	--	--
c27103.graph_c0	1950	29.46	2655	38.38	8023	132.82	6076	97.08	2.97866e-09	1.63105	up	[TZDR]	--	Molecular Function: calcium ion binding (GO:0005509);; Cellular Component: intracellular (GO:0005622);; Biological Process: spore germination (GO:0009847);; Cellular Component: spitzenkorper (GO:0031521);; Biological Process: mycelium development (GO:0043581);; Biological Process: regulation of cell cycle (GO:0051726);;	K02183|2.85812e-75|pbl:PAAG_08247|calmodulin; K02183 calmodulin (A)	[T]	Signal transduction mechanisms	EF hand;; EF-hand domain pair;; EF-hand domain pair;; EF-hand domain;; EF hand;; EF-hand domain;; Secreted protein acidic and rich in cysteine Ca binding region;; Uncharacterised protein family (UPF0154);; Ca2+ insensitive EF hand;; Cytoskeletal-regulatory complex EF hand;; Caleosin related protein	Calmodulin GN=camA OS=Emericella nidulans (strain FGSC A4 / ATCC 38163 / CBS 112.46 / NRRL PE=3 SV=2	Z	Cytoskeleton	probable calmodulin [Claviceps purpurea 20.1]	molecular function: binding (GO:0005488);; cellular component: cell (GO:0005623);; cellular component: cell part (GO:0044464);; biological process: developmental process (GO:0032502);; cellular component: macromolecular complex (GO:0032991);; biological process: multicellular organismal process (GO:0032501);; biological process: single-organism process (GO:0044699);; biological process: biologica…	Phosphatidylinositol signaling system (ko04070)
c27198.graph_c0	16165	277.1	17395	285.22	6566	123.39	6241	113.14	5.32661e-07	-1.37846	down	[RTKL]	--	Molecular Function: nucleotide binding (GO:0000166);; Molecular Function: protein kinase activity (GO:0004672);; Biological Process: phosphorylation (GO:0016310);;	K08832|1.96881e-179|yli:YALI0A18590g|YALI0A18590p; K08832 serine/threonine-protein kinase SRPK3 [EC:2.7.11.1] (A)	[T]	Signal transduction mechanisms	Protein kinase domain;; Protein tyrosine kinase	Serine/threonine-protein kinase SKY1 GN=SKY1 OS=Saccharomyces cerevisiae (strain ATCC 204508 / S288c) PE=1 SV=1	T	Signal transduction mechanisms	YALI0A18590p [Yarrowia lipolytica]	molecular function: binding (GO:0005488);; molecular function: catalytic activity (GO:0003824);; biological process: metabolic process (GO:0008152);; biological process: cellular process (GO:0009987)	--
c27275.graph_c1	8032	164.38	9061	177.35	2362	53.05	1761	38.12	2.51571e-15	-2.04296	down	--	--	--	K01611|6.36122e-136|yli:YALI0E20361g|YALI0E20361p; K01611 S-adenosylmethionine decarboxylase [EC:4.1.1.50] (A)	[T]	Signal transduction mechanisms	Adenosylmethionine decarboxylase	S-adenosylmethionine decarboxylase beta chain (Precursor) GN=spe2 OS=Schizosaccharomyces pombe (strain 972 / ATCC 24843) PE=2 SV=1	E	Amino acid transport and metabolism	YALI0E20361p [Yarrowia lipolytica]	--	Cysteine and methionine metabolism (ko00270);; Arginine and proline metabolism (ko00330)
c27382.graph_c0	522	23.19	470	19.95	3417	167.98	3626	170.59	1.90254e-26	2.83385	up	[FGR]	--	Biological Process: metabolic process (GO:0008152);; Molecular Function: hydrolase activity (GO:0016787);;	--	[T]	Signal transduction mechanisms	HIT domain;; Scavenger mRNA decapping enzyme C-term binding	Hit family protein 1 GN=HNT1 OS=Saccharomyces cerevisiae (strain ATCC 204508 / S288c) PE=1 SV=2	T	Signal transduction mechanisms	hit family protein 1 [Candida tropicalis MYA-3404]	biological process: metabolic process (GO:0008152);; molecular function: catalytic activity (GO:0003824)	--
c27427.graph_c0	926	56.1	1107	64.04	4076	274.59	2245	144.04	0.0127981	1.64207	up	--	--	--	K12462|4.2014e-73|afm:AFUA_5G11380|rho-gdp dissociation inhibitor; K12462 Rho GDP-dissociation inhibitor (A)	[T]	Signal transduction mechanisms	RHO protein GDP dissociation inhibitor	Rho GDP-dissociation inhibitor GN=RDI1 OS=Saccharomyces cerevisiae (strain ATCC 204508 / S288c) PE=1 SV=1	T	Signal transduction mechanisms	hypothetical protein PVAR5_5812 [Byssochlamys spectabilis No. 5]	--	--
c27449.graph_c1	3676	61.59	3435	55.04	473	8.69	419	7.44	1.08193e-28	-2.99079	down	--	--	Molecular Function: catalytic activity (GO:0003824);;	--	[T]	Signal transduction mechanisms	3'5'-cyclic nucleotide phosphodiesterase	3&apos;,5&apos;-cyclic-nucleotide phosphodiesterase 2 GN=PDE2 OS=Saccharomyces cerevisiae (strain ATCC 204508 / S288c) PE=1 SV=2	T	Signal transduction mechanisms	hypothetical protein H072_7532 [Dactylellina haptotyla CBS 200.50]	molecular function: catalytic activity (GO:0003824);; biological process: metabolic process (GO:0008152)	--
c27492.graph_c0	10157	154.21	11905	172.91	3227	53.68	2972	47.73	3.9196e-12	-1.81717	down	--	--	--	--	[I]	Lipid transport and metabolism	Oxysterol-binding protein;; Pleckstrin homology domain	Oxysterol-binding protein homolog 3 GN=OSH3 OS=Saccharomyces cerevisiae (strain ATCC 204508 / S288c) PE=1 SV=1	T	Signal transduction mechanisms	oxysterol binding protein [Neosartorya fischeri NRRL 181]	--	--
c27540.graph_c0	5007	129.72	5670	140.46	2467	70.26	2780	76.21	5.37531e-05	-1.00822	down	[RTKL]	--	Molecular Function: protein serine/threonine kinase activity (GO:0004674);; Molecular Function: ATP binding (GO:0005524);; Biological Process: protein phosphorylation (GO:0006468);;	K14758|1.85184e-178|afm:AFUA_2G02530|casein kinase I (EC:2.7.1.-); K14758 casein kinase I homolog HRR25 [EC:2.7.11.1] (A)	[T]	Signal transduction mechanisms	Protein kinase domain;; Protein tyrosine kinase	Casein kinase I homolog hhp1 GN=hhp1 OS=Schizosaccharomyces pombe (strain 972 / ATCC 24843) PE=2 SV=1	T	Signal transduction mechanisms	TPA: casein kinase I (Eurofung) [Aspergillus nidulans FGSC A4]	molecular function: catalytic activity (GO:0003824);; biological process: metabolic process (GO:0008152);; biological process: cellular process (GO:0009987);; molecular function: binding (GO:0005488)	Ribosome biogenesis in eukaryotes (ko03008)
c27574.graph_c0	1189	15.1	1334	16.21	4434	61.63	3899	52.36	7.56813e-12	1.73528	up	[T]	Signal transduction mechanisms	Molecular Function: hydrolase activity (GO:0016787);;	K14803|4.65635e-109|smp:SMAC_06516|hypothetical protein; K14803 protein phosphatase 2C homolog 2/3 [EC:3.1.3.16] (A)	[T]	Signal transduction mechanisms	Protein phosphatase 2C;; TatD related DNase;; 3-hydroxyanthranilic acid dioxygenase;; Cupin domain;; AraC-like ligand binding domain	Protein phosphatase 2C homolog 2 GN=ptc2 OS=Schizosaccharomyces pombe (strain 972 / ATCC 24843) PE=3 SV=1	K	Transcription	hypothetical protein SMAC_06516 [Sordaria macrospora k-hell]	molecular function: catalytic activity (GO:0003824);; biological process: metabolic process (GO:0008152)	--
c27642.graph_c0	6544	57.76	8394	70.89	3583	34.57	3480	32.47	2.59393e-05	-1.06161	down	[T]	Signal transduction mechanisms	Biological Process: organelle organization (GO:0006996);; Molecular Function: metal ion binding (GO:0046872);;	--	[T]	Signal transduction mechanisms	FHA domain;; Region of unknown function (DUF2417);; Alpha/beta hydrolase family	E3 ubiquitin-protein ligase DMA2 GN=DMA2 OS=Saccharomyces cerevisiae (strain ATCC 204508 / S288c) PE=1 SV=1	O	Posttranslational modification, protein turnover, chaperones	SMAD/FHA domain-containing protein [Candida tenuis ATCC 10573]	biological process: cellular process (GO:0009987);; biological process: cellular component organization or biogenesis (GO:0071840);; molecular function: binding (GO:0005488)	--
c27665.graph_c0	696	9.03	854	10.61	266	3.78	231	3.17	1.31455e-06	-1.6259	down	[S]	Function unknown	--	--	[R]	General function prediction only	RAM signalling pathway protein;; Leucine Rich repeats (2 copies);; Leucine rich repeat;; Leucine Rich Repeat;; Leucine rich repeat	Leucine-rich repeat-containing protein SOG2 OS=Saccharomyces cerevisiae (strain ATCC 204508 / S288c) PE=1 SV=1	T	Signal transduction mechanisms	Leucine-rich repeat-containing protein sog2 [Wickerhamomyces ciferrii]	--	--
c27722.graph_c0	1552	33.01	1618	32.91	2881	67.24	3678	82.73	0.000858919	1.06465	up	[T]	Signal transduction mechanisms	--	--	--	--	Universal stress protein family	Universal stress protein A family protein C25B2.10 GN=SPBC25B2.10 OS=Schizosaccharomyces pombe (strain 972 / ATCC 24843) PE=1 SV=1	S	Function unknown	hypothetical protein BDFG_08916 [Blastomyces dermatitidis ATCC 26199]	--	--
c27747.graph_c0	11012	95.11	11304	93.43	3323	31.37	3358	30.66	4.37712e-11	-1.72938	down	[RTKL]	--	Molecular Function: protein kinase activity (GO:0004672);; Biological Process: phosphorylation (GO:0016310);; Biological Process: primary metabolic process (GO:0044238);; Biological Process: cellular macromolecule metabolic process (GO:0044260);;	K08852|1.07518e-173|ppa:PAS_chr3_1104|Serine-threonine kinase and endoribonuclease; K08852 serine/threonine-protein kinase/endoribonuclease IRE1 [EC:2.7.11.1 3.1.26.-] (A)	[T]	Signal transduction mechanisms	Protein kinase domain;; Ribonuclease 2-5A;; Protein tyrosine kinase;; DUF218 domain	Endoribonuclease (Precursor) GN=IRE1 OS=Saccharomyces cerevisiae (strain ATCC 204508 / S288c) PE=1 SV=2	T	Signal transduction mechanisms	CYFA0S13e03642g1_1 [Cyberlindnera fabianii]	molecular function: catalytic activity (GO:0003824);; biological process: metabolic process (GO:0008152);; biological process: cellular process (GO:0009987)	Protein processing in endoplasmic reticulum (ko04141)
c27882.graph_c1	4316	47.7	5577	58.97	2612	31.58	2234	26.1	4.84176e-05	-1.01272	down	--	--	--	--	[A]	RNA processing and modification	Mpp10 protein;; Conserved mid region of cactin;; Cactus-binding C-terminus of cactin protein	U3 small nucleolar RNA-associated protein MPP10 GN=MPP10 OS=Saccharomyces cerevisiae (strain ATCC 204508 / S288c) PE=1 SV=1	T	Signal transduction mechanisms	hypothetical protein A1O1_06923 [Capronia coronata CBS 617.96]	--	--
c27888.graph_c0	1262	8.72	1485	9.82	3236	24.44	3990	29.15	2.37235e-06	1.41536	up	[H]	Coenzyme transport and metabolism	Molecular Function: nicotinate-nucleotide diphosphorylase (carboxylating) activity (GO:0004514);; Biological Process: NAD biosynthetic process (GO:0009435);;	--	[F]	Nucleotide transport and metabolism	Domain of unknown function (DUF3384);; Rap/ran-GAP;; Quinolinate phosphoribosyl transferase, C-terminal domain;; Quinolinate phosphoribosyl transferase, N-terminal domain	Nicotinate-nucleotide pyrophosphorylase [carboxylating] GN=BNA6 OS=Saccharomyces cerevisiae (strain ATCC 204508 / S288c) PE=1 SV=1	T	Signal transduction mechanisms	YALI0E07095p [Yarrowia lipolytica]	molecular function: catalytic activity (GO:0003824);; biological process: metabolic process (GO:0008152);; biological process: cellular process (GO:0009987);; biological process: single-organism process (GO:0044699)	--
c28014.graph_c0	9380	104.16	9745	103.54	1666	20.24	1276	14.98	1.28303e-24	-2.69482	down	[RTKL]	--	Biological Process: activation of MAPK activity involved in cell wall organization or biogenesis (GO:0000199);; Molecular Function: endoribonuclease activity (GO:0004521);; Molecular Function: cAMP-dependent protein kinase activity (GO:0004691);; Molecular Function: eukaryotic translation initiation factor 2alpha kinase activity (GO:0004694);; Molecular Function: ATP binding (GO:0005524);; Cellul…	K04409|7.95499e-173|yli:YALI0F00572g|YALI0F00572p; K04409 p21-activated kinase 1 [EC:2.7.11.1] (A)	[T]	Signal transduction mechanisms	Protein kinase domain;; Protein tyrosine kinase;; P21-Rho-binding domain	Serine/threonine-protein kinase STE20 GN=STE20 OS=Yarrowia lipolytica (strain CLIB 122 / E 150) PE=3 SV=1	T	Signal transduction mechanisms	YALI0F00572p [Yarrowia lipolytica]	biological process: biological regulation (GO:0065007);; molecular function: catalytic activity (GO:0003824);; biological process: metabolic process (GO:0008152);; biological process: cellular process (GO:0009987);; molecular function: binding (GO:0005488);; cellular component: cell (GO:0005623);; cellular component: organelle (GO:0043226);; cellular component: cell part (GO:0044464);; biological…	MAPK signaling pathway - yeast (ko04011)
c28032.graph_c0	8513	110.74	8521	106.04	1995	28.41	1751	24.08	3.88982e-17	-2.17818	down	[RTKL]	--	Molecular Function: nucleotide binding (GO:0000166);; Molecular Function: protein serine/threonine kinase activity (GO:0004674);; Biological Process: phosphorylation (GO:0016310);;	K08286|0|tml:GSTUM_00004530001|hypothetical protein; K08286 protein-serine/threonine kinase [EC:2.7.11.-] (A)	[RT]	--	Protein kinase domain;; Protein tyrosine kinase;; Protein kinase C terminal domain;; Kinase-like	Serine/threonine-protein kinase SCH9 GN=SCH9 OS=Candida albicans (strain SC5314 / ATCC MYA-2876) PE=3 SV=1	T	Signal transduction mechanisms	hypothetical protein [Tuber melanosporum Mel28]	molecular function: binding (GO:0005488);; molecular function: catalytic activity (GO:0003824);; biological process: metabolic process (GO:0008152);; biological process: cellular process (GO:0009987)	--
c28133.graph_c0	2580	72	2888	77.03	1383	42.46	1153	34.03	1.93696e-05	-1.09798	down	[T]	Signal transduction mechanisms	Molecular Function: kinase activity (GO:0016301);; Biological Process: phosphorylation (GO:0016310);; Molecular Function: organic cyclic compound binding (GO:0097159);; Molecular Function: heterocyclic compound binding (GO:1901363);;	K07179|2.42783e-166|yli:YALI0F31383g|YALI0F31383p; K07179 RIO kinase 2 [EC:2.7.11.1] (A)	[TR]	--	RIO1 family;; Rio2, N-terminal;; Lipopolysaccharide kinase (Kdo/WaaP) family;; Phosphotransferase enzyme family	Serine/threonine-protein kinase RIO2 GN=RIO2 OS=Saccharomyces cerevisiae (strain ATCC 204508 / S288c) PE=1 SV=1	T	Signal transduction mechanisms	YALI0F31383p [Yarrowia lipolytica]	molecular function: catalytic activity (GO:0003824);; biological process: metabolic process (GO:0008152);; biological process: cellular process (GO:0009987);; molecular function: binding (GO:0005488)	Ribosome biogenesis in eukaryotes (ko03008)
c28250.graph_c0	3004	60.69	2922	56.47	1372	30.43	1232	26.32	3.95101e-06	-1.18026	down	[RTKL]	--	Molecular Function: nucleotide binding (GO:0000166);; Molecular Function: protein kinase activity (GO:0004672);; Cellular Component: nucleus (GO:0005634);; Biological Process: trehalose catabolic process (GO:0005993);; Biological Process: protein phosphorylation (GO:0006468);; Cellular Component: membrane (GO:0016020);;	K12761|0|yli:YALI0D02101g|YALI0D02101p; K12761 carbon catabolite-derepressing protein kinase [EC:2.7.11.1] (A)	[T]	Signal transduction mechanisms	Protein kinase domain;; Protein tyrosine kinase;; Ubiquitin associated domain (UBA);; Kinase-like;; RIO1 family	Carbon catabolite-derepressing protein kinase GN=SNF1 OS=Candida glabrata (strain ATCC 2001 / CBS 138 / JCM 3761 / NBRC 0622 / PE=3 SV=2	T	Signal transduction mechanisms	YALI0D02101p [Yarrowia lipolytica]	molecular function: binding (GO:0005488);; molecular function: catalytic activity (GO:0003824);; biological process: metabolic process (GO:0008152);; biological process: cellular process (GO:0009987);; cellular component: cell (GO:0005623);; cellular component: organelle (GO:0043226);; cellular component: cell part (GO:0044464);; biological process: single-organism process (GO:0044699);; cellular…	Meiosis - yeast (ko04113)
c28316.graph_c0	1563	38.23	2117	49.51	1006	27.02	708	18.31	5.8603e-05	-1.0872	down	--	--	--	--	[T]	Signal transduction mechanisms	Nuclear transport factor 2 (NTF2) domain;; RNA recognition motif. (a.k.a. RRM, RBD, or RNP domain)	Putative G3BP-like protein GN=nxt3 OS=Schizosaccharomyces pombe (strain 972 / ATCC 24843) PE=1 SV=1	T	Signal transduction mechanisms	hypothetical protein BATDEDRAFT_33372 [Batrachochytrium dendrobatidis JAM81]	--	--
c28323.graph_c0	4389	59.94	4577	59.8	1701	25.44	1807	26.1	6.99149e-08	-1.34164	down	[RTKL]	--	Molecular Function: kinase activity (GO:0016301);;	--	[T]	Signal transduction mechanisms	Protein kinase domain;; Protein tyrosine kinase	Nitrogen network kinase 1 GN=NNK1 OS=Saccharomyces cerevisiae (strain ATCC 204508 / S288c) PE=1 SV=1	T	Signal transduction mechanisms	YALI0F16159p [Yarrowia lipolytica]	molecular function: catalytic activity (GO:0003824);; biological process: metabolic process (GO:0008152);; biological process: cellular process (GO:0009987)	--
c28440.graph_c0	3135	56.31	3170	54.47	1541	30.35	1273	24.18	5.38566e-06	-1.15779	down	--	--	--	K11236|1.61775e-136|yli:YALI0C14828g|YALI0C14828p; K11236 cell division control protein 24 (A)	[T]	Signal transduction mechanisms	CDC24 Calponin;; RhoGEF domain;; Pleckstrin homology domain;; PB1 domain	Rho guanine nucleotide exchange factor scd1 GN=scd1 OS=Schizosaccharomyces pombe (strain 972 / ATCC 24843) PE=1 SV=2	T	Signal transduction mechanisms	YALI0C14828p [Yarrowia lipolytica]	--	MAPK signaling pathway - yeast (ko04011)
c28463.graph_c0	4188	46.96	5000	53.65	2193	26.91	1972	23.38	5.98203e-06	-1.12684	down	[RTKL]	--	--	K08286|5.25594e-154|spaa:SPAPADRAFT_56545|hypothetical protein; K08286 protein-serine/threonine kinase [EC:2.7.11.-] (A)	[T]	Signal transduction mechanisms	Protein kinase domain;; Protein tyrosine kinase;; Kinase-like;; PAS domain	Serine/threonine-protein kinase PSK2 GN=PSK2 OS=Saccharomyces cerevisiae (strain ATCC 204508 / S288c) PE=1 SV=1	T	Signal transduction mechanisms	hypothetical protein G210_4356 [Candida maltosa Xu316]	--	--
c28485.graph_c0	382	18.89	388	18.33	1470	80.55	1363	71.37	1.46865e-10	1.88787	up	--	--	--	--	[T]	Signal transduction mechanisms	Phosducin	Phosducin-like protein 2 GN=YOR281C OS=Saccharomyces cerevisiae (strain ATCC 204508 / S288c) PE=1 SV=1	T	Signal transduction mechanisms	YALI0D13090p [Yarrowia lipolytica]	--	--
c28502.graph_c0	567	13.2	646	14.36	1617	41.29	1361	33.47	3.62702e-06	1.30715	up	--	--	--	K01771|1.89561e-109|pic:PICST_70308|hypothetical protein; K01771 1-phosphatidylinositol phosphodiesterase [EC:4.6.1.13] (A)	[T]	Signal transduction mechanisms	Phosphatidylinositol-specific phospholipase C, X domain	--	T	Signal transduction mechanisms	hypothetical protein PICST_70308 [Scheffersomyces stipitis CBS 6054]	--	Inositol phosphate metabolism (ko00562)
c28657.graph_c0	3068	36.51	3318	37.78	638	8.31	449	5.65	1.56623e-21	-2.54872	down	[T]	Signal transduction mechanisms	Molecular Function: phosphorelay sensor kinase activity (GO:0000155);; Molecular Function: phosphorelay response regulator activity (GO:0000156);; Biological Process: sporocarp development involved in sexual reproduction (GO:0000909);; Cellular Component: nucleus (GO:0005634);; Cellular Component: cytoplasm (GO:0005737);; Cellular Component: plasma membrane (GO:0005886);; Biological Process: prot…	K11231|1.03391e-83|kla:KLLA0A00638g|hypothetical protein; K11231 osomolarity two-component system, sensor histidine kinase SLN1 [EC:2.7.13.3] (A)	[T]	Signal transduction mechanisms	Histidine kinase-, DNA gyrase B-, and HSP90-like ATPase;; Response regulator receiver domain;; His Kinase A (phospho-acceptor) domain	Two-component system protein B (Precursor) OS=Emericella nidulans (strain FGSC A4 / ATCC 38163 / CBS 112.46 / NRRL PE=1 SV=2	T	Signal transduction mechanisms	osmosensing histidine protein kinase SLN1 [Kluyveromyces marxianus]	molecular function: catalytic activity (GO:0003824);; molecular function: receptor activity (GO:0004872);; molecular function: molecular transducer activity (GO:0060089);; biological process: metabolic process (GO:0008152);; biological process: cellular process (GO:0009987);; biological process: signaling (GO:0023052);; biological process: single-organism process (GO:0044699);; biological process…	MAPK signaling pathway - yeast (ko04011)
c28746.graph_c0	4471	42.7	5209	47.59	1553	16.23	2301	23.23	1.2232e-07	-1.30561	down	[RTKL]	--	Molecular Function: transferase activity, transferring phosphorus-containing groups (GO:0016772);;	K07359|1.69545e-138|yli:YALI0B17556g|YALI0B17556p; K07359 calcium/calmodulin-dependent protein kinase kinase [EC:2.7.11.17] (A)	[T]	Signal transduction mechanisms	Protein kinase domain;; Protein tyrosine kinase;; Kinase-like;; Major Facilitator Superfamily	Serine/threonine-protein kinase ppk34 GN=ppk34 OS=Schizosaccharomyces pombe (strain 972 / ATCC 24843) PE=3 SV=2	T	Signal transduction mechanisms	YALI0B17556p [Yarrowia lipolytica]	molecular function: catalytic activity (GO:0003824);; biological process: metabolic process (GO:0008152)	--
c28747.graph_c0	2095	46.07	1758	36.97	988	23.87	864	20.1	0.000794552	-1.05743	down	[RTKL]	--	Molecular Function: nucleotide binding (GO:0000166);; Molecular Function: protein kinase activity (GO:0004672);; Biological Process: phosphorylation (GO:0016310);;	K08286|2.86861e-157|cpw:CPC735_027570|serine/threonine protein kinase, putative; K08286 protein-serine/threonine kinase [EC:2.7.11.-] (A)	[D]	Cell cycle control, cell division, chromosome partitioning	Protein kinase domain;; Protein tyrosine kinase	Serine/threonine-protein kinase hal4 GN=hal4 OS=Schizosaccharomyces pombe (strain 972 / ATCC 24843) PE=1 SV=1	T	Signal transduction mechanisms	serine/threonine-protein kinase hal4 [Aspergillus niger CBS 513.88]	molecular function: binding (GO:0005488);; molecular function: catalytic activity (GO:0003824);; biological process: metabolic process (GO:0008152);; biological process: cellular process (GO:0009987)	--
c28822.graph_c0	362	12.18	461	14.83	1062	39.39	789	28.1	0.000156265	1.18296	up	[S]	Function unknown	--	K17550|1.40615e-82|cal:CaO19.820|SDS22; regulator of protein phosphatase 1; K17550 protein phosphatase 1 regulatory subunit 7 (A)	[T]	Signal transduction mechanisms	Leucine Rich repeats (2 copies);; Leucine rich repeat;; Leucine Rich Repeat;; Leucine-rich repeat;; Leucine Rich repeat;; Leucine rich repeat	Protein phosphatase 1 regulatory subunit SDS22 GN=SDS22 OS=Saccharomyces cerevisiae (strain ATCC 204508 / S288c) PE=1 SV=1	T	Signal transduction mechanisms	hypothetical protein BN7_3294 [Wickerhamomyces ciferrii]	--	--
c28840.graph_c0	2915	26.58	3966	34.61	1286	12.82	1522	14.68	3.5833e-07	-1.26785	down	--	--	--	--	[T]	Signal transduction mechanisms	RasGEF domain;; RasGEF N-terminal motif	Cell division control protein 25 (Fragment) GN=CDC25 OS=Lachancea kluyveri (Yeast) PE=3 SV=1	T	Signal transduction mechanisms	Ras guanine-nucleotide exchange protein, putative [Byssochlamys spectabilis No. 5]	--	--
c28913.graph_c0	276	7.27	300	7.58	155	4.49	90	2.51	0.00782823	-1.23076	down	--	--	Molecular Function: catalytic activity (GO:0003824);; Biological Process: response to neutral pH (GO:0036176);; Biological Process: response to starvation (GO:0042594);; Biological Process: filamentous growth of a population of unicellular organisms (GO:0044182);; Biological Process: cellular response to stimulus (GO:0051716);;	--	[T]	Signal transduction mechanisms	Stage II sporulation protein E (SpoIIE);; Protein phosphatase 2C;; Protein phosphatase 2C	--	T	Signal transduction mechanisms	hypothetical protein CANTEDRAFT_114907 [Candida tenuis ATCC 10573]	molecular function: catalytic activity (GO:0003824);; biological process: metabolic process (GO:0008152);; biological process: response to stimulus (GO:0050896);; biological process: growth (GO:0040007);; biological process: single-organism process (GO:0044699);; biological process: cellular process (GO:0009987)	--
c28926.graph_c0	3767	14.04	4281	15.27	1287	5.23	1199	4.72	3.25061e-11	-1.68158	down	--	--	Molecular Function: transferase activity, transferring phosphorus-containing groups (GO:0016772);;	K08874|0|yli:YALI0C02057g|YALI0C02057p; K08874 transformation/transcription domain-associated protein (A)	[TBLD]	--	FAT domain;; Phosphatidylinositol 3- and 4-kinase	Transcription-associated protein 1 GN=TRA1 OS=Saccharomyces cerevisiae (strain ATCC 204508 / S288c) PE=1 SV=1	T	Signal transduction mechanisms	YALI0C02057p [Yarrowia lipolytica]	molecular function: catalytic activity (GO:0003824);; biological process: metabolic process (GO:0008152)	--
c28928.graph_c0	2411	14.93	3443	20.41	1551	10.49	1240	8.12	8.21636e-05	-1.04894	down	[T]	Signal transduction mechanisms	Biological Process: cellular process (GO:0009987);; Molecular Function: lyase activity (GO:0016829);;	K01768|0|yli:YALI0B18759g|YALI0B18759p; K01768 adenylate cyclase [EC:4.6.1.1] (A)	[T]	Signal transduction mechanisms	Protein phosphatase 2C;; Leucine rich repeat;; Leucine Rich repeats (2 copies);; Adenylate and Guanylate cyclase catalytic domain;; Leucine Rich Repeat;; Ras association (RalGDS/AF-6) domain;; Leucine rich repeat;; Adenylate cyclase G-alpha binding domain	Adenylate cyclase OS=Podospora anserina (Pleurage anserina) PE=3 SV=1	T	Signal transduction mechanisms	YALI0B18759p [Yarrowia lipolytica]	biological process: cellular process (GO:0009987);; molecular function: catalytic activity (GO:0003824);; biological process: metabolic process (GO:0008152)	Purine metabolism (ko00230);; Meiosis - yeast (ko04113)
c28984.graph_c0	1684	34.64	1685	33.15	452	10.22	362	7.89	1.69594e-12	-2.04416	down	[T]	Signal transduction mechanisms	--	K11240|1.62846e-34|tml:GSTUM_00001007001|hypothetical protein; K11240 tyrosine-protein phosphatase [EC:3.1.3.48] (A)	[V]	Defense mechanisms	Dual specificity phosphatase, catalytic domain;; Protein-tyrosine phosphatase	Tyrosine-protein phosphatase MSG5 GN=MSG5 OS=Saccharomyces cerevisiae (strain ATCC 204508 / S288c) PE=1 SV=2	V	Defense mechanisms	hypothetical protein AOL_s00169g50 [Arthrobotrys oligospora ATCC 24927]	--	MAPK signaling pathway - yeast (ko04011)
c28989.graph_c0	1731	17.6	2160	21.02	740	8.23	623	6.71	3.12929e-08	-1.4982	down	--	--	--	--	[T]	Signal transduction mechanisms	Putative GTPase activating protein for Arf;; PH domain	Protein csx2 GN=csx2 OS=Schizosaccharomyces pombe (strain 972 / ATCC 24843) PE=1 SV=1	T	Signal transduction mechanisms	centaurin beta [Ophiocordyceps sinensis CO18]	--	--
c29110.graph_c0	893	23.42	1564	39.24	439	12.66	377	10.46	0.00305998	-1.56106	down	[TG]	--	--	--	[TG]	--	Gti1/Pac2 family	cAMP-independent regulatory protein pac2 GN=pac2 OS=Schizosaccharomyces pombe (strain 972 / ATCC 24843) PE=2 SV=1	T	Signal transduction mechanisms	hypothetical protein MYCFIDRAFT_121455, partial [Pseudocercospora fijiensis CIRAD86]	--	--
c29337.graph_c0	2158	25.13	2722	30.32	252	3.21	232	2.86	9.40201e-31	-3.31649	down	--	--	Biological Process: single-organism cellular process (GO:0044763);;	--	[T]	Signal transduction mechanisms	RasGEF domain;; RasGEF N-terminal motif	Cell division control protein 25 GN=CDC25 OS=Candida albicans (strain SC5314 / ATCC MYA-2876) PE=3 SV=1	T	Signal transduction mechanisms	YALI0D22286p [Yarrowia lipolytica]	biological process: cellular process (GO:0009987);; biological process: single-organism process (GO:0044699)	--
c29376.graph_c0	1345	25.66	1495	27.29	298	6.24	294	5.93	1.05715e-13	-2.24882	down	[RTKL]	--	Molecular Function: protein serine/threonine kinase activity (GO:0004674);; Molecular Function: ATP binding (GO:0005524);; Biological Process: protein phosphorylation (GO:0006468);;	K08286|4.01959e-174|yli:YALI0C21758g|YALI0C21758p; K08286 protein-serine/threonine kinase [EC:2.7.11.-] (A)	[T]	Signal transduction mechanisms	Protein kinase domain;; Protein tyrosine kinase;; Kinase-like	Serine/threonine-protein kinase KIN4 GN=O5220 OS=Saccharomyces cerevisiae (strain ATCC 204508 / S288c) PE=1 SV=1	T	Signal transduction mechanisms	YALI0C21758p [Yarrowia lipolytica]	molecular function: catalytic activity (GO:0003824);; biological process: metabolic process (GO:0008152);; biological process: cellular process (GO:0009987);; molecular function: binding (GO:0005488)	--
c29533.graph_c0	1459	14.16	2116	19.66	291	3.09	291	2.99	3.39065e-13	-2.59425	down	[T]	Signal transduction mechanisms	Molecular Function: Rho guanyl-nucleotide exchange factor activity (GO:0005089);; Molecular Function: phospholipid binding (GO:0005543);; Biological Process: regulation of Rho protein signal transduction (GO:0035023);;	--	[T]	Signal transduction mechanisms	CNH domain;; Pleckstrin homology domain;; RhoGEF domain;; Domain found in Dishevelled, Egl-10, and Pleckstrin (DEP)	Rho1 guanine nucleotide exchange factor 1 GN=rgf1 OS=Schizosaccharomyces pombe (strain 972 / ATCC 24843) PE=1 SV=1	T	Signal transduction mechanisms	Similar to Rho1 guanine nucleotide exchange factor 1; acc. no. Q9Y7U6 [Pyronema omphalodes CBS 100304]	molecular function: guanyl-nucleotide exchange factor activity (GO:0005085);; biological process: biological regulation (GO:0065007);; molecular function: binding (GO:0005488)	--
c29633.graph_c0	30	1.49	24	1.14	387	21.3	130	6.84	0.040411	3.24003	up	--	--	--	--	[T]	Signal transduction mechanisms	Variant SH3 domain;; SH3 domain;; Variant SH3 domain	[PSI+] inducibility protein 3 GN=PIN3 OS=Saccharomyces cerevisiae (strain ATCC 204508 / S288c) PE=1 SV=1	T	Signal transduction mechanisms	CYFA0S06e04940g1_1 [Cyberlindnera fabianii]	--	--
c29873.graph_c0	83	1.74	107	2.14	288	6.63	301	6.67	0.000383868	1.65291	up	[T]	Signal transduction mechanisms	Biological Process: regulation of cellular process (GO:0050794);;	K11231|2.51753e-128|yli:YALI0F08789g|YALI0F08789p; K11231 osomolarity two-component system, sensor histidine kinase SLN1 [EC:2.7.13.3] (A)	[T]	Signal transduction mechanisms	Response regulator receiver domain;; Histidine kinase-, DNA gyrase B-, and HSP90-like ATPase;; His Kinase A (phospho-acceptor) domain	Osmosensing histidine protein kinase SLN1 GN=SLN1 OS=Saccharomyces cerevisiae (strain ATCC 204508 / S288c) PE=1 SV=1	T	Signal transduction mechanisms	YALI0F08789p [Yarrowia lipolytica]	biological process: biological regulation (GO:0065007)	MAPK signaling pathway - yeast (ko04011)
c29931.graph_c0	387	8.82	517	11.27	152	3.81	121	2.92	2.18089e-05	-1.71053	down	[RTKL]	--	Molecular Function: kinase activity (GO:0016301);;	K08853|8.55189e-131|yli:YALI0E22847g|YALI0E22847p; K08853 AP2-associated kinase [EC:2.7.11.1] (A)	[T]	Signal transduction mechanisms	Protein kinase domain;; Protein tyrosine kinase	Actin-regulating kinase 1 GN=ARK1 OS=Saccharomyces cerevisiae (strain ATCC 204508 / S288c) PE=1 SV=1	T	Signal transduction mechanisms	YALI0E22847p [Yarrowia lipolytica]	molecular function: catalytic activity (GO:0003824);; biological process: metabolic process (GO:0008152);; biological process: cellular process (GO:0009987)	--
c29944.graph_c0	35	0.7	33	0.63	70	1.53	122	2.57	0.0423486	1.51469	up	--	--	--	--	[TA]	--	YT521-B-like domain	--	T	Signal transduction mechanisms	hypothetical protein COCMIDRAFT_110514 [Bipolaris oryzae ATCC 44560]	--	--
c29967.graph_c0	568	6.63	803	8.96	245	3.13	168	2.07	1.04458e-06	-1.71462	down	--	--	--	--	[T]	Signal transduction mechanisms	RasGEF domain;; RasGEF N-terminal motif	Cell division control protein 25 (Fragment) GN=CDC25 OS=Lachancea kluyveri (Yeast) PE=3 SV=1	T	Signal transduction mechanisms	Ras guanine-nucleotide exchange protein Cdc25p, partial [Yarrowia lipolytica]	--	--
c29987.graph_c0	431	7.11	534	8.43	228	4.13	154	2.69	0.000604887	-1.32625	down	--	--	Cellular Component: integral component of membrane (GO:0016021);; Biological Process: nitrogen utilization (GO:0019740);; Biological Process: oligopeptide transmembrane transport (GO:0035672);; Molecular Function: oligopeptide transmembrane transporter activity (GO:0035673);; Biological Process: cellular response to drug (GO:0035690);;	--	[T]	Signal transduction mechanisms	OPT oligopeptide transporter protein	Sexual differentiation process protein isp4 GN=isp4 OS=Schizosaccharomyces pombe (strain 972 / ATCC 24843) PE=2 SV=2	T	Signal transduction mechanisms	YALI0C22616p [Yarrowia lipolytica]	cellular component: membrane (GO:0016020);; cellular component: membrane part (GO:0044425);; biological process: single-organism process (GO:0044699);; biological process: cellular process (GO:0009987);; biological process: localization (GO:0051179);; molecular function: transporter activity (GO:0005215);; biological process: response to stimulus (GO:0050896)	--
c29995.graph_c0	0	0	0	0	120	7.42	258	15.21	2.54343e-06	Infinity	up	--	--	Molecular Function: prolactin receptor binding (GO:0005148);; Molecular Function: hormone activity (GO:0005179);; Cellular Component: extracellular region (GO:0005576);; Cellular Component: endoplasmic reticulum lumen (GO:0005788);; Cellular Component: endoplasmic reticulum membrane (GO:0005789);; Cellular Component: cytosol (GO:0005829);; Biological Process: STAT protein import into nucleus (GO:…	--	--	--	Somatotropin hormone family	--	T	Signal transduction mechanisms	RecName: Full=Prolactin; Short=PRL; Flags: Precursor [Ovis aries]	molecular function: binding (GO:0005488);; cellular component: extracellular region (GO:0005576);; cellular component: cell (GO:0005623);; cellular component: membrane-enclosed lumen (GO:0031974);; cellular component: organelle (GO:0043226);; cellular component: organelle part (GO:0044422);; cellular component: cell part (GO:0044464);; cellular component: membrane (GO:0016020);; cellular componen…	--
c30110.graph_c0	400	5.77	445	6.14	205	3.24	194	2.97	0.00738493	-1.06992	down	[RTKL]	--	Molecular Function: nucleotide binding (GO:0000166);; Molecular Function: protein serine/threonine kinase activity (GO:0004674);; Biological Process: phosphorylation (GO:0016310);;	K07359|2.60101e-117|ppa:PAS_chr2-1_0639|Upstream serine/threonine kinase for the SNF1 complex; K07359 calcium/calmodulin-dependent protein kinase kinase [EC:2.7.11.17] (A)	[T]	Signal transduction mechanisms	Protein kinase domain;; Protein tyrosine kinase;; Kinase-like	Serine/threonine-protein kinase ssp1 GN=ssp1 OS=Schizosaccharomyces pombe (strain 972 / ATCC 24843) PE=1 SV=1	T	Signal transduction mechanisms	Upstream serine/threonine kinase for the SNF1 complex [Komagataella pastoris GS115]	molecular function: binding (GO:0005488);; molecular function: catalytic activity (GO:0003824);; biological process: metabolic process (GO:0008152);; biological process: cellular process (GO:0009987)	--
c5114.graph_c0	0	0	1	0.02	21	0.56	25	0.64	2.82066e-08	5.62161	up	[RTKL]	--	Molecular Function: protein kinase activity (GO:0004672);; Molecular Function: ATP binding (GO:0005524);; Cellular Component: mitochondrion (GO:0005739);; Biological Process: protein phosphorylation (GO:0006468);; Cellular Component: integral component of membrane (GO:0016021);; Cellular Component: cytoplasmic membrane-bounded vesicle (GO:0016023);;	--	--	--	Protein kinase domain;; Protein tyrosine kinase;; Leucine rich repeat;; Leucine Rich repeats (2 copies);; Leucine Rich Repeat;; Leucine Rich repeat;; Leucine rich repeat	Negative regulator of the PHO system GN=PHO85 OS=Candida glabrata (strain ATCC 2001 / CBS 138 / JCM 3761 / NBRC 0622 / PE=3 SV=1	T	Signal transduction mechanisms	Os02g0615800 [Oryza sativa Japonica Group]	molecular function: catalytic activity (GO:0003824);; biological process: metabolic process (GO:0008152);; biological process: cellular process (GO:0009987);; molecular function: binding (GO:0005488);; cellular component: cell (GO:0005623);; cellular component: organelle (GO:0043226);; cellular component: cell part (GO:0044464);; cellular component: membrane (GO:0016020);; cellular component: mem…	--
c7149.graph_c0	1717	15.86	1792	15.76	4112	41.3	2994	29.08	0.000220891	1.02298	up	--	--	--	--	--	--	PH domain;; Dolichol-phosphate mannosyltransferase subunit 3 (DPM3)	Uncharacterized PH domain-containing protein C19A8.02 GN=SPAC19A8.02 OS=Schizosaccharomyces pombe (strain 972 / ATCC 24843) PE=3 SV=1	T	Signal transduction mechanisms	putative Sip3 protein [Yarrowia lipolytica]	--	--
c7191.graph_c0	150	32.82	98	20.26	28	7.24	39	9.11	0.00834964	-1.88984	down	[RTKL]	--	Cellular Component: fungal-type vacuole membrane (GO:0000329);; Biological Process: cell morphogenesis (GO:0000902);; Biological Process: cytokinesis (GO:0000910);; Molecular Function: protein serine/threonine kinase activity (GO:0004674);; Molecular Function: ATP binding (GO:0005524);; Cellular Component: mitochondrion (GO:0005739);; Cellular Component: endoplasmic reticulum (GO:0005783);; Cellu…	K02218|4.64524e-17|pan:PODANSg917|hypothetical protein; K02218 casein kinase 1 [EC:2.7.11.1] (A)	[T]	Signal transduction mechanisms	--	Casein kinase I homolog 1 GN=cki1 OS=Schizosaccharomyces pombe (strain 972 / ATCC 24843) PE=1 SV=2	T	Signal transduction mechanisms	Casein kinase I [Wickerhamomyces ciferrii]	cellular component: cell (GO:0005623);; cellular component: membrane (GO:0016020);; cellular component: organelle (GO:0043226);; cellular component: organelle part (GO:0044422);; cellular component: cell part (GO:0044464);; biological process: cellular process (GO:0009987);; biological process: developmental process (GO:0032502);; biological process: single-organism process (GO:0044699);; biologi…	--
c7191.graph_c1	660	67.95	566	55.51	167	19.41	115	12.56	1.57893e-08	-2.12435	down	[RTKL]	--	Molecular Function: protein serine/threonine kinase activity (GO:0004674);; Molecular Function: ATP binding (GO:0005524);; Biological Process: protein phosphorylation (GO:0006468);;	K02218|9.68471e-127|pbl:PAAG_07640|casein kinase I; K02218 casein kinase 1 [EC:2.7.11.1] (A)	[T]	Signal transduction mechanisms	Protein kinase domain;; Protein tyrosine kinase	Casein kinase I homolog 2 GN=cki2 OS=Schizosaccharomyces pombe (strain 972 / ATCC 24843) PE=1 SV=2	T	Signal transduction mechanisms	casein kinase I [Paracoccidioides sp. &apos;lutzii&apos; Pb01]	molecular function: catalytic activity (GO:0003824);; biological process: metabolic process (GO:0008152);; biological process: cellular process (GO:0009987);; molecular function: binding (GO:0005488)	--
c7292.graph_c0	296	9.31	334	10.04	185	6.41	99	3.29	0.0104505	-1.14683	down	[T]	Signal transduction mechanisms	Molecular Function: magnesium-dependent protein serine/threonine phosphatase activity (GO:0004724);; Molecular Function: cofactor binding (GO:0048037);;	K06269|5.33086e-167|yli:YALI0E29307g|YALI0E29307p; K06269 serine/threonine-protein phosphatase PP1 catalytic subunit [EC:3.1.3.16] (A)	[TR]	--	Calcineurin-like phosphoesterase	Serine/threonine-protein phosphatase PP-Z1 GN=PPZ1 OS=Saccharomyces cerevisiae (strain ATCC 204508 / S288c) PE=1 SV=5	T	Signal transduction mechanisms	YALI0E29307p [Yarrowia lipolytica]	molecular function: catalytic activity (GO:0003824);; biological process: metabolic process (GO:0008152);; biological process: cellular process (GO:0009987);; molecular function: binding (GO:0005488)	mRNA surveillance pathway (ko03015);; Meiosis - yeast (ko04113)
c7335.graph_c0	1392	25.31	985	17.13	572	11.41	547	10.52	0.0334509	-1.09265	down	[RTKL]	--	Molecular Function: protein serine/threonine kinase activity (GO:0004674);; Molecular Function: ATP binding (GO:0005524);; Cellular Component: nucleus (GO:0005634);; Biological Process: trehalose catabolic process (GO:0005993);; Biological Process: protein phosphorylation (GO:0006468);; Cellular Component: membrane (GO:0016020);;	K12761|0|yli:YALI0D02101g|YALI0D02101p; K12761 carbon catabolite-derepressing protein kinase [EC:2.7.11.1] (A)	[T]	Signal transduction mechanisms	Protein kinase domain;; Protein tyrosine kinase;; Ubiquitin associated domain (UBA);; Kinase-like;; RIO1 family	Carbon catabolite-derepressing protein kinase GN=YDR477W OS=Saccharomyces cerevisiae (strain ATCC 204508 / S288c) PE=1 SV=1	T	Signal transduction mechanisms	YALI0D02101p [Yarrowia lipolytica]	molecular function: catalytic activity (GO:0003824);; biological process: metabolic process (GO:0008152);; biological process: cellular process (GO:0009987);; molecular function: binding (GO:0005488);; cellular component: cell (GO:0005623);; cellular component: organelle (GO:0043226);; cellular component: cell part (GO:0044464);; biological process: single-organism process (GO:0044699);; cellular…	Meiosis - yeast (ko04113)
c7376.graph_c2	95734	1446.01	95939	1386.27	15254	252.41	18621	297.43	3.47125e-09	-2.48718	down	--	--	--	--	[T]	Signal transduction mechanisms	T-complex protein 11	Protein SOK1 GN=SOK1 OS=Saccharomyces cerevisiae (strain ATCC 204508 / S288c) PE=1 SV=2	T	Signal transduction mechanisms	YALI0D15862p [Yarrowia lipolytica]	--	--
c7445.graph_c0	34897	365.48	52141	522.51	8250	94.51	10835	119.98	1.21875e-08	-2.15822	down	--	--	Molecular Function: GTP binding (GO:0005525);; Cellular Component: nucleus (GO:0005634);; Cellular Component: cytoplasm (GO:0005737);;	K16185|2.90592e-140|yli:YALI0A10098g|YALI0A10098p; K16185 Ras-related GTP-binding protein A/B (A)	[T]	Signal transduction mechanisms	Gtr1/RagA G protein conserved region;; Ras family;; 50S ribosome-binding GTPase;; Miro-like protein;; ADP-ribosylation factor family;; Protein of unknown function (DUF3602)	GTP-binding protein GTR1 GN=GTR1 OS=Saccharomyces cerevisiae (strain ATCC 204508 / S288c) PE=1 SV=1	U	Intracellular trafficking, secretion, and vesicular transport	YALI0A10098p [Yarrowia lipolytica]	molecular function: binding (GO:0005488);; cellular component: cell (GO:0005623);; cellular component: organelle (GO:0043226);; cellular component: cell part (GO:0044464)	--
c7513.graph_c0	1291	55.31	1324	54.19	2555	121.05	3274	148.48	0.000399976	1.17148	up	[T]	Signal transduction mechanisms	Molecular Function: phosphatase activity (GO:0003869);; Molecular Function: magnesium-dependent protein serine/threonine phosphatase activity (GO:0004724);; Biological Process: protein dephosphorylation (GO:0006470);; Molecular Function: cofactor binding (GO:0048037);;	K06269|3.9923e-134|yli:YALI0E30899g|YALI0E30899p; K06269 serine/threonine-protein phosphatase PP1 catalytic subunit [EC:3.1.3.16] (A)	[TR]	--	Calcineurin-like phosphoesterase	Serine/threonine-protein phosphatase PP-Z1 GN=PPZ1 OS=Saccharomyces cerevisiae (strain ATCC 204508 / S288c) PE=1 SV=5	T	Signal transduction mechanisms	YALI0E30899p [Yarrowia lipolytica]	molecular function: catalytic activity (GO:0003824);; biological process: metabolic process (GO:0008152);; biological process: cellular process (GO:0009987);; molecular function: binding (GO:0005488)	mRNA surveillance pathway (ko03015);; Meiosis - yeast (ko04113)
c7521.graph_c0	2641	36.51	3059	40.25	1340	20.2	1333	19.36	2.35851e-05	-1.07723	down	[RTKL]	--	Molecular Function: kinase activity (GO:0016301);;	K08287|2.79409e-123|aje:HCAG_02149|similar to Clk4 protein; K08287 dual-specificity kinase [EC:2.7.12.1] (A)	[T]	Signal transduction mechanisms	Protein kinase domain;; Protein tyrosine kinase	Dual specificity protein kinase lkh1 GN=lkh1 OS=Schizosaccharomyces pombe (strain 972 / ATCC 24843) PE=1 SV=3	T	Signal transduction mechanisms	hypothetical protein DRE_03436 [Drechslerella stenobrocha 248]	molecular function: catalytic activity (GO:0003824);; biological process: metabolic process (GO:0008152);; biological process: cellular process (GO:0009987)	--
c7606.graph_c0	187	7.26	198	7.42	102	4.3	62	2.51	0.0211512	-1.2289	down	[RTKL]	--	Molecular Function: nucleotide binding (GO:0000166);; Molecular Function: protein kinase activity (GO:0004672);; Biological Process: phosphorylation (GO:0016310);;	K08857|3.58711e-120|yli:YALI0E34067g|YALI0E34067p; K08857 NIMA (never in mitosis gene a)-related kinase [EC:2.7.11.1] (A)	[D]	Cell cycle control, cell division, chromosome partitioning	Protein kinase domain;; Protein tyrosine kinase	G2-specific protein kinase nim-1 GN=nim-1 OS=Neurospora crassa (strain ATCC 24698 / 74-OR23-1A / CBS 708.71 / DSM PE=2 SV=2	T	Signal transduction mechanisms	YALI0E34067p [Yarrowia lipolytica]	molecular function: binding (GO:0005488);; molecular function: catalytic activity (GO:0003824);; biological process: metabolic process (GO:0008152);; biological process: cellular process (GO:0009987)	--
c7667.graph_c0	507	3.39	568	3.64	177	1.29	183	1.29	3.23847e-05	-1.56364	down	[T]	Signal transduction mechanisms	Molecular Function: ion binding (GO:0043167);; Cellular Component: intracellular membrane-bounded organelle (GO:0043231);; Biological Process: cellular metabolic process (GO:0044237);; Biological Process: primary metabolic process (GO:0044238);; Cellular Component: cytoplasmic part (GO:0044444);; Biological Process: organic substance metabolic process (GO:0071704);;	K00921|0|yli:YALI0E29161g|YALI0E29161p; K00921 1-phosphatidylinositol-3-phosphate 5-kinase [EC:2.7.1.150] (A)	[T]	Signal transduction mechanisms	Phosphatidylinositol-4-phosphate 5-Kinase;; TCP-1/cpn60 chaperonin family;; FYVE zinc finger	1-phosphatidylinositol 3-phosphate 5-kinase FAB1 GN=FAB1 OS=Saccharomyces cerevisiae (strain ATCC 204508 / S288c) PE=1 SV=3	T	Signal transduction mechanisms	YALI0E29161p [Yarrowia lipolytica]	molecular function: binding (GO:0005488);; cellular component: cell (GO:0005623);; cellular component: organelle (GO:0043226);; cellular component: cell part (GO:0044464);; biological process: metabolic process (GO:0008152);; biological process: cellular process (GO:0009987)	Inositol phosphate metabolism (ko00562);; Phosphatidylinositol signaling system (ko04070);; Phagosome (ko04145)
c7670.graph_c1	210	4.15	236	4.46	56	1.21	97	2.03	0.00260647	-1.51915	down	--	--	--	--	[T]	Signal transduction mechanisms	Chromatin assembly factor 1 subunit A;; Chromatin assembly factor 1 complex p150 subunit, N-terminal	Chromatin assembly factor 1 subunit p90 GN=YP9531.12 OS=Saccharomyces cerevisiae (strain ATCC 204508 / S288c) PE=1 SV=1	B	Chromatin structure and dynamics	hypothetical protein NCAS_0C04210 [Naumovozyma castellii CBS 4309]	--	--
c7785.graph_c0	672	13.5	957	18.38	234	5.18	377	8.01	7.69751e-05	-1.38193	down	[T]	Signal transduction mechanisms	--	K04459|3.20627e-54|yli:YALI0B04290g|YALI0B04290p; K04459 dual specificity MAP kinase phosphatase [EC:3.1.3.16 3.1.3.48] (A)	[V]	Defense mechanisms	Dual specificity phosphatase, catalytic domain;; Protein-tyrosine phosphatase	Dual specificity protein phosphatase PPS1 GN=PPS1 OS=Saccharomyces cerevisiae (strain ATCC 204508 / S288c) PE=1 SV=1	V	Defense mechanisms	hypothetical protein H072_6000 [Dactylellina haptotyla CBS 200.50]	--	--
c7789.graph_c0	619	13.83	746	15.91	240	5.88	169	3.99	9.52859e-07	-1.72839	down	--	--	Molecular Function: nucleotide binding (GO:0000166);; Molecular Function: protein serine/threonine kinase activity (GO:0004674);; Biological Process: signal transduction (GO:0007165);; Biological Process: phosphorylation (GO:0016310);; Molecular Function: ion binding (GO:0043167);;	K18050|0|tml:GSTUM_00001395001|hypothetical protein; K18050 novel protein kinase C epsilon type [EC:2.7.11.13] (A)	[T]	Signal transduction mechanisms	Hr1 repeat;; Phorbol esters/diacylglycerol binding domain (C1 domain)	Protein kinase C-like GN=pkcA OS=Aspergillus niger PE=3 SV=1	T	Signal transduction mechanisms	protein kinase C homologue [Tuber borchii]	molecular function: binding (GO:0005488);; molecular function: catalytic activity (GO:0003824);; biological process: metabolic process (GO:0008152);; biological process: cellular process (GO:0009987);; biological process: signaling (GO:0023052);; biological process: single-organism process (GO:0044699);; biological process: response to stimulus (GO:0050896);; biological process: biological regula…	--
c7794.graph_c0	723	9.88	815	10.65	393	5.88	314	4.55	0.000758282	-1.11132	down	--	--	--	--	[TZR]	--	RhoGAP domain;; LIM domain	Rho-type GTPase-activating protein 1 OS=Saccharomyces cerevisiae (strain ATCC 204508 / S288c) PE=1 SV=1	T	Signal transduction mechanisms	YALI0B10241p [Yarrowia lipolytica]	--	--
c7857.graph_c0	1388	36.67	1665	41.84	4803	137.07	3905	107.7	1.10079e-09	1.52498	up	--	--	--	--	[T]	Signal transduction mechanisms	EF hand;; EF-hand domain pair;; EF-hand domain;; EF-hand domain pair;; EF hand	Peflin GN=PEF1 OS=Saccharomyces cerevisiae (strain ATCC 204508 / S288c) PE=1 SV=2	T	Signal transduction mechanisms	hypothetical protein BAUCODRAFT_72802 [Baudoinia compniacensis UAMH 10762]	--	--
c7980.graph_c0	911	13.17	786	10.86	319	5.06	197	3.02	1.4642e-06	-1.72346	down	[T]	Signal transduction mechanisms	Molecular Function: signal transducer activity (GO:0004871);; Biological Process: signal transduction (GO:0007165);; Cellular Component: membrane (GO:0016020);; Molecular Function: kinase activity (GO:0016301);; Biological Process: phosphorylation (GO:0016310);; Biological Process: heterocycle biosynthetic process (GO:0018130);; Biological Process: regulation of cellular biosynthetic process (GO:…	K11231|3.17013e-132|ani:AN1800.2|hypothetical protein; K11231 osomolarity two-component system, sensor histidine kinase SLN1 [EC:2.7.13.3] (A)	[T]	Signal transduction mechanisms	Histidine kinase-, DNA gyrase B-, and HSP90-like ATPase;; Response regulator receiver domain;; His Kinase A (phospho-acceptor) domain;; HAMP domain	Two-component system protein B (Precursor) OS=Emericella nidulans (strain FGSC A4 / ATCC 38163 / CBS 112.46 / NRRL PE=1 SV=2	T	Signal transduction mechanisms	RecName: Full=Two-component system protein B; AltName: Full=Protein NHK1; AltName: Full=SLN1 homolog; Flags: Precursor [Aspergillus nidulans FGSC A4]	molecular function: molecular transducer activity (GO:0060089);; biological process: cellular process (GO:0009987);; biological process: signaling (GO:0023052);; biological process: single-organism process (GO:0044699);; biological process: response to stimulus (GO:0050896);; biological process: biological regulation (GO:0065007);; cellular component: membrane (GO:0016020);; molecular function: c…	MAPK signaling pathway - yeast (ko04011)
c7989.graph_c0	389	20.31	366	18.27	23	1.33	7	0.39	6.22233e-18	-4.66729	down	--	--	--	--	[R]	General function prediction only	Variant SH3 domain;; SH3 domain;; Variant SH3 domain	Cell division control protein 25 GN=CDC25 OS=Candida albicans (strain SC5314 / ATCC MYA-2876) PE=3 SV=1	T	Signal transduction mechanisms	YALI0D22286p [Yarrowia lipolytica]	--	--
c8179.graph_c0	1183	15.8	1566	20.02	610	8.92	441	6.23	1.88818e-06	-1.37244	down	[T]	Signal transduction mechanisms	Molecular Function: kinase activity (GO:0016301);; Biological Process: phosphorylation (GO:0016310);; Biological Process: phosphatidylinositol metabolic process (GO:0046488);;	K00889|1.05493e-180|yli:YALI0F23573g|YALI0F23573p; K00889 1-phosphatidylinositol-4-phosphate 5-kinase [EC:2.7.1.68] (A)	[T]	Signal transduction mechanisms	Phosphatidylinositol-4-phosphate 5-Kinase	Phosphatidylinositol 4-phosphate 5-kinase its3 GN=its3 OS=Schizosaccharomyces pombe (strain 972 / ATCC 24843) PE=1 SV=3	T	Signal transduction mechanisms	YALI0F23573p [Yarrowia lipolytica]	molecular function: catalytic activity (GO:0003824);; biological process: metabolic process (GO:0008152);; biological process: cellular process (GO:0009987);; biological process: single-organism process (GO:0044699)	Inositol phosphate metabolism (ko00562);; Phosphatidylinositol signaling system (ko04070);; Endocytosis (ko04144)
c8343.graph_c0	641	7.34	821	9	289	3.62	335	4.06	0.0002896	-1.20597	down	--	--	Biological Process: transcription, DNA-templated (GO:0006351);; Biological Process: regulation of nucleobase-containing compound metabolic process (GO:0019219);; Molecular Function: ion binding (GO:0043167);;	K08773|4.54089e-58|yli:YALI0E07601g|YALI0E07601p; K08773 RalA-binding protein 1 (A)	[T]	Signal transduction mechanisms	RhoGAP domain;; PH domain;; PX domain	Probable Rho-type GTPase-activating protein 2 GN=rga2 OS=Schizosaccharomyces pombe (strain 972 / ATCC 24843) PE=1 SV=1	T	Signal transduction mechanisms	YALI0E07601p [Yarrowia lipolytica]	biological process: metabolic process (GO:0008152);; biological process: cellular process (GO:0009987);; biological process: biological regulation (GO:0065007);; molecular function: binding (GO:0005488)	--
c8619.graph_c0	796	15.5	1359	25.31	413	8.82	409	8.42	0.00420911	-1.35955	down	[T]	Signal transduction mechanisms	Molecular Function: catalytic activity (GO:0003824);; Biological Process: response to neutral pH (GO:0036176);; Biological Process: response to starvation (GO:0042594);; Biological Process: filamentous growth of a population of unicellular organisms (GO:0044182);; Biological Process: cellular response to stimulus (GO:0051716);;	--	[T]	Signal transduction mechanisms	Stage II sporulation protein E (SpoIIE);; Protein phosphatase 2C	Protein phosphatase 2C homolog 7, mitochondrial (Precursor) GN=PTC7 OS=Saccharomyces cerevisiae (strain ATCC 204508 / S288c) PE=1 SV=2	T	Signal transduction mechanisms	YALI0F12617p [Yarrowia lipolytica]	molecular function: catalytic activity (GO:0003824);; biological process: metabolic process (GO:0008152);; biological process: response to stimulus (GO:0050896);; biological process: growth (GO:0040007);; biological process: single-organism process (GO:0044699);; biological process: cellular process (GO:0009987)	--
c8765.graph_c0	1177	17.85	1508	21.89	350	5.82	279	4.47	6.96336e-12	-2.07859	down	[T]	Signal transduction mechanisms	Molecular Function: phosphorelay response regulator activity (GO:0000156);; Biological Process: regulation of transcription, DNA-templated (GO:0006355);; Biological Process: osmosensory signaling via phosphorelay pathway (GO:0007234);; Biological Process: cellular response to heat (GO:0034605);; Biological Process: intracellular signal transduction (GO:0035556);; Biological Process: cellular resp…	K11233|8.41799e-71|yli:YALI0E15554g|YALI0E15554p; K11233 osomolarity two-component system, response regulator SSK1 (A)	[T]	Signal transduction mechanisms	Response regulator receiver domain	Oxidative stress response two-component system protein SSK1 GN=SSK1 OS=Candida albicans (strain SC5314 / ATCC MYA-2876) PE=1 SV=1	T	Signal transduction mechanisms	YALI0E15554p [Yarrowia lipolytica]	molecular function: molecular transducer activity (GO:0060089);; biological process: cellular process (GO:0009987);; biological process: signaling (GO:0023052);; biological process: single-organism process (GO:0044699);; biological process: response to stimulus (GO:0050896);; biological process: biological regulation (GO:0065007)	MAPK signaling pathway - yeast (ko04011)
c9670.graph_c0	12	0.87	6	0.42	122	9.94	46	3.54	0.0250354	3.18682	up	[T]	Signal transduction mechanisms	--	K05527|6.76822e-31|pic:PICST_51204|hypothetical protein; K05527 BolA protein (A)	[T]	Signal transduction mechanisms	BolA-like protein	Uncharacterized bolA-like protein C8C9.11 GN=SPAC8C9.11 OS=Schizosaccharomyces pombe (strain 972 / ATCC 24843) PE=3 SV=2	T	Signal transduction mechanisms	predicted protein [Scheffersomyces stipitis CBS 6054]	--	--
